# Supplementary material for: catena-Poly[(diaqua­strontium)-bis­{μ-5-[4-(1H-imidazol-1-yl)phen­yl]tetra­zolido}]
Source: Acta Crystallogr Sect E Struct Rep Online. 2012 Mar 31;68(Pt 4):m523–4. doi: 10.1107/S1600536812013347 (PMC3343904; doi:10.1107/S1600536812013347)
Supplement: Supplementary file 1 [file e-68-0m523-sup1.cif]

##############################################################################
#                                                                            #
# This CIF contains the data in a paper accepted for publication in          #
# Acta Crystallographica Section E. It conforms to the requirements of       #
# Notes for Authors for Acta Crystallographica Section E, and has been       #
# peer reviewed under the auspices of the IUCr Commission on Journals.       #
#                                                                            #
# Full details of the Crystallographic Information File format               #
# are given in the paper "The Crystallographic Information File (CIF):       #
# a New Standard Archive File for Crystallography" by S. R. Hall, F. H.      #
# Allen and I. D. Brown [Acta Cryst. (1991), A47, 655-685].                  #
#                                                                            #
# The current version of the core CIF dictionary is obtainable from          #
# ftp://ftp.iucr.org/pub/cif_core.dic.                                       #
#                                                                            #
# Software is freely available for graphical display of the structure(s)     #
# in this CIF. For information consult the CIF software page                 #
# http://www.iucr.org/resources/cif/software.                                #
#                                                                            #
# This file may be used for bona fide research purposes within the           #
# scientific community so long as proper attribution is given to the journal # 
# article from which it was obtained.                                        #
#                                                                            #
##############################################################################
data_I
_audit_creation_method     SHELXL-97
_chemical_name_systematic
;
<i>catena</i>-Poly[(diaquastrontium)-bis{\m-5-[4-(1<i>H</i>-imidazol-
1-yl)phenyl]tetrazolido}]
;
_chemical_name_common     ?
_chemical_formula_moiety     'C20 H18 N12 O2 Sr'
_chemical_formula_sum     'C20 H18 N12 O2 Sr'
_chemical_formula_iupac     '[Sr (C10 H7 N6)2 (H2 O)2]'
_chemical_formula_weight     546.08
_chemical_melting_point     ?
_symmetry_cell_setting     triclinic
_symmetry_space_group_name_H-M     'P -1'
_symmetry_space_group_name_Hall     '-P 1'
loop_
    _symmetry_equiv_pos_as_xyz
    'x, y, z'
    '-x, -y, -z'
_cell_length_a     7.6210(6)
_cell_length_b     8.0589(7)
_cell_length_c     9.1641(9)
_cell_angle_alpha     102.7830(10)
_cell_angle_beta     97.5440(10)
_cell_angle_gamma     106.036(2)
_cell_volume     516.29(8)
_cell_formula_units_Z     1
_cell_measurement_reflns_used     2869
_cell_measurement_theta_min     2.842
_cell_measurement_theta_max     28.247
_cell_measurement_temperature     298(2)
_exptl_crystal_description     block
_exptl_crystal_colour     colourless
_exptl_crystal_size_max     0.37
_exptl_crystal_size_mid     0.30
_exptl_crystal_size_min     0.21
_exptl_crystal_density_diffrn     1.756
_exptl_crystal_density_meas     ?
_exptl_crystal_density_method     'not measured'
_exptl_crystal_F_000     276
_exptl_absorpt_coefficient_mu     2.662
_exptl_absorpt_correction_type     multi-scan
_exptl_absorpt_process_details     '(SADABS; Bruker, 2007)'
_exptl_absorpt_correction_T_min     0.4392
_exptl_absorpt_correction_T_max     0.6049
_exptl_special_details
;
;
_diffrn_ambient_temperature     298(2)
_diffrn_radiation_type     MoK\a
_diffrn_radiation_wavelength     0.71073
_diffrn_radiation_source     'fine-focus sealed tube'
_diffrn_radiation_monochromator     graphite
_diffrn_measurement_device_type     'Bruker SMART CCD area-detector'
_diffrn_measurement_method     '\f and \w scans'
_diffrn_detector_area_resol_mean     ?
_diffrn_reflns_number     2616
_diffrn_reflns_av_R_equivalents     0.0131
_diffrn_reflns_av_sigmaI/netI     0.0213
_diffrn_reflns_theta_min     2.73
_diffrn_reflns_theta_max     25.02
_diffrn_reflns_theta_full     25.02
_diffrn_measured_fraction_theta_max     0.986
_diffrn_measured_fraction_theta_full     0.986
_diffrn_reflns_limit_h_min     -9
_diffrn_reflns_limit_h_max     9
_diffrn_reflns_limit_k_min     -9
_diffrn_reflns_limit_k_max     7
_diffrn_reflns_limit_l_min     -10
_diffrn_reflns_limit_l_max     9
_diffrn_standards_number     0
_diffrn_standards_interval_count     .
_diffrn_standards_interval_time     .
_diffrn_standards_decay_%     ?
_refine_special_details
;
Refinement of <i>F</i>^2^ against ALL reflections. The weighted <i>R</i>-factor
<i>wR</i> and goodness of fit <i>S</i> are based on <i>F</i>^2^, conventional
<i>R</i>-factors <i>R</i> are based on <i>F</i>, with <i>F</i> set to zero for
negative <i>F</i>^2^. The threshold expression of <i>F</i>^2^ >
\s(<i>F</i>^2^) is used only for calculating <i>R</i>-factors(gt) <i>etc</i>.
and is not relevant to the choice of reflections for refinement.
<i>R</i>-factors based on <i>F</i>^2^ are statistically about twice as large
as those based on <i>F</i>, and <i>R</i>- factors based on ALL data will be
even larger.
;
_reflns_number_total     1789
_reflns_number_gt     1756
_reflns_threshold_expression     I>2\s(I)
_refine_ls_structure_factor_coef     Fsqd
_refine_ls_matrix_type     full
_refine_ls_R_factor_all     0.0379
_refine_ls_R_factor_gt     0.0361
_refine_ls_wR_factor_gt     0.1156
_refine_ls_wR_factor_ref     0.1184
_refine_ls_goodness_of_fit_ref     1.167
_refine_ls_restrained_S_all     1.167
_refine_ls_number_reflns     1789
_refine_ls_number_parameters     161
_refine_ls_number_restraints     0
_refine_ls_hydrogen_treatment     constr
_refine_ls_weighting_scheme     calc
_refine_ls_weighting_details
         'calc w=1/[\s^2^(Fo^2^)+(0.0473P)^2^+1.6581P] where P=(Fo^2^+2Fc^2^)/3'
_atom_sites_solution_hydrogens     geom
_atom_sites_solution_primary     direct
_atom_sites_solution_secondary     difmap
_refine_ls_shift/su_max     0.000
_refine_ls_shift/su_mean     0.000
_refine_diff_density_max     0.793
_refine_diff_density_min     -0.428
_refine_ls_extinction_method     'SHELXL97 (Sheldrick, 2008)'
_refine_ls_extinction_coef     0.260(15)
_refine_ls_extinction_expression
                                  'Fc^*^=kFc[1+0.001xFc^2^\l^3^/sin(2\q)]^-1/4^'
loop_
    _atom_type_symbol
    _atom_type_description
    _atom_type_scat_dispersion_real
    _atom_type_scat_dispersion_imag
    _atom_type_scat_source
    'C' 'C' 0.0033 0.0016
                         'International Tables Vol C Tables 4.2.6.8 and 6.1.1.4'
    'H' 'H' 0.0000 0.0000
                         'International Tables Vol C Tables 4.2.6.8 and 6.1.1.4'
    'N' 'N' 0.0061 0.0033
                         'International Tables Vol C Tables 4.2.6.8 and 6.1.1.4'
    'O' 'O' 0.0106 0.0060
                         'International Tables Vol C Tables 4.2.6.8 and 6.1.1.4'
    'Sr' 'Sr' -1.5307 3.2498
                         'International Tables Vol C Tables 4.2.6.8 and 6.1.1.4'
_computing_data_collection     'SMART (Bruker, 2007)'
_computing_cell_refinement     'SAINT (Bruker, 2007)'
_computing_data_reduction     'SAINT (Bruker, 2007)'
_computing_structure_solution     'SHELXS97 (Sheldrick, 2008)'
_computing_structure_refinement     'SHELXL97 (Sheldrick, 2008)'
_computing_molecular_graphics     'SHELXTL (Sheldrick, 2008)'
_computing_publication_material     'SHELXTL (Sheldrick, 2008)'
loop_
    _atom_site_type_symbol
    _atom_site_label
    _atom_site_fract_x
    _atom_site_fract_y
    _atom_site_fract_z
    _atom_site_U_iso_or_equiv
    _atom_site_thermal_displace_type
    _atom_site_calc_flag
    _atom_site_refinement_flags
    _atom_site_occupancy
    Sr Sr1 0.50000 0.50000 0.50000 0.0271(2) Uani . . 1.000
    O O1 0.3110(6) 0.2631(5) 0.5968(5) 0.0511(12) Uani . . 1.000
    N N1 -0.0566(7) -0.7449(6) -0.3419(5) 0.0468(16) Uani . . 1.000
    N N2 -0.2033(7) -0.8777(6) -0.4402(6) 0.0478(16) Uani . . 1.000
    N N3 -0.3273(6) -0.8089(6) -0.4930(6) 0.0480(16) Uani . . 1.000
    N N4 -0.2656(6) -0.6290(6) -0.4306(5) 0.0451(14) Uani . . 1.000
    N N5 0.3031(6) 0.1033(6) 0.0479(5) 0.0411(12) Uani . . 1.000
    N N6 0.4352(6) 0.3262(6) 0.2555(5) 0.0435(14) Uani . . 1.000
    C C1 -0.0992(7) -0.5942(7) -0.3381(6) 0.0402(17) Uani . . 1.000
    C C2 0.0161(7) -0.4150(7) -0.2417(6) 0.0418(17) Uani . . 1.000
    C C3 0.1352(8) -0.3925(8) -0.1057(7) 0.0477(17) Uani . . 1.000
    C C4 0.2324(8) -0.2232(7) -0.0114(7) 0.0481(17) Uani . . 1.000
    C C5 0.2105(7) -0.0735(7) -0.0516(6) 0.0403(17) Uani . . 1.000
    C C6 0.0955(8) -0.0935(7) -0.1875(6) 0.0473(17) Uani . . 1.000
    C C7 -0.0003(8) -0.2634(7) -0.2825(6) 0.0454(17) Uani . . 1.000
    C C8 0.3753(8) 0.1501(7) 0.1989(6) 0.0433(17) Uani . . 1.000
    C C9 0.4015(8) 0.3956(7) 0.1358(6) 0.0460(17) Uani . . 1.000
    C C10 0.3208(8) 0.2604(7) 0.0071(6) 0.0475(17) Uani . . 1.000
    H H1C 0.20900 0.27310 0.61930 0.0610 Uiso . R 1.000
    H H1D 0.29230 0.15410 0.55030 0.0610 Uiso . R 1.000
    H H3 0.14980 -0.49270 -0.07760 0.0580 Uiso calc R 1.000
    H H4 0.31260 -0.21000 0.07910 0.0570 Uiso calc R 1.000
    H H6 0.08210 0.00710 -0.21560 0.0570 Uiso calc R 1.000
    H H7 -0.07670 -0.27600 -0.37480 0.0540 Uiso calc R 1.000
    H H8 0.38200 0.06900 0.25590 0.0520 Uiso calc R 1.000
    H H9 0.42970 0.51710 0.14180 0.0550 Uiso calc R 1.000
    H H10 0.28420 0.27160 -0.09020 0.0570 Uiso calc R 1.000
loop_
    _atom_site_aniso_label
    _atom_site_aniso_U_11
    _atom_site_aniso_U_22
    _atom_site_aniso_U_33
    _atom_site_aniso_U_12
    _atom_site_aniso_U_13
    _atom_site_aniso_U_23
    Sr1 0.0303(4) 0.0239(4) 0.0238(4) 0.0093(2) 0.0006(2) 0.0018(2)
    O1 0.049(2) 0.043(2) 0.061(2) 0.0155(17) 0.0138(19) 0.0107(18)
    N1 0.046(3) 0.043(2) 0.050(3) 0.016(2) 0.007(2) 0.009(2)
    N2 0.049(3) 0.036(2) 0.054(3) 0.013(2) 0.007(2) 0.006(2)
    N3 0.044(3) 0.038(2) 0.057(3) 0.012(2) 0.004(2) 0.008(2)
    N4 0.044(2) 0.036(2) 0.049(3) 0.0105(19) 0.004(2) 0.0048(19)
    N5 0.045(2) 0.040(2) 0.037(2) 0.0126(19) 0.0065(19) 0.0099(18)
    N6 0.048(3) 0.039(2) 0.039(2) 0.012(2) 0.0053(19) 0.0061(19)
    C1 0.039(3) 0.041(3) 0.041(3) 0.015(2) 0.008(2) 0.009(2)
    C2 0.039(3) 0.044(3) 0.042(3) 0.014(2) 0.010(2) 0.009(2)
    C3 0.049(3) 0.042(3) 0.051(3) 0.018(2) 0.001(3) 0.011(2)
    C4 0.049(3) 0.046(3) 0.045(3) 0.017(2) -0.002(2) 0.008(2)
    C5 0.040(3) 0.042(3) 0.038(3) 0.012(2) 0.010(2) 0.009(2)
    C6 0.055(3) 0.039(3) 0.044(3) 0.010(2) 0.004(2) 0.013(2)
    C7 0.048(3) 0.044(3) 0.038(3) 0.009(2) 0.003(2) 0.009(2)
    C8 0.051(3) 0.039(3) 0.039(3) 0.015(2) 0.005(2) 0.010(2)
    C9 0.056(3) 0.039(3) 0.042(3) 0.013(2) 0.008(2) 0.013(2)
    C10 0.061(3) 0.041(3) 0.038(3) 0.013(3) 0.006(2) 0.012(2)
_geom_special_details
;
 Bond distances, angles etc. have been calculated using the
 rounded fractional coordinates. All su's are estimated
 from the variances of the (full) variance-covariance matrix.
 The cell esds are taken into account in the estimation of
 distances, angles and torsion angles
;
loop_
    _geom_bond_atom_site_label_1
    _geom_bond_atom_site_label_2
    _geom_bond_site_symmetry_1
    _geom_bond_site_symmetry_2
    _geom_bond_distance
    _geom_bond_publ_flag
    Sr1 O1 . . 2.464(4) no
    Sr1 N6 . . 2.273(4) no
    Sr1 N4 . 1_666 2.387(5) no
    Sr1 N4 . 2_555 2.387(5) no
    Sr1 O1 . 2_666 2.464(4) no
    Sr1 N6 . 2_666 2.273(4) no
    O1 H1C . . 0.8500 no
    O1 H1D . . 0.8500 no
    N1 N2 . . 1.362(7) no
    N1 C1 . . 1.336(8) no
    N2 N3 . . 1.313(7) no
    N3 N4 . . 1.355(7) no
    N4 C1 . . 1.350(7) no
    N5 C8 . . 1.347(7) no
    N5 C10 . . 1.375(7) no
    N5 C5 . . 1.435(7) no
    N6 C8 . . 1.321(7) no
    N6 C9 . . 1.363(7) no
    C1 C2 . . 1.473(8) no
    C2 C7 . . 1.387(8) no
    C2 C3 . . 1.386(8) no
    C3 C4 . . 1.382(9) no
    C4 C5 . . 1.382(8) no
    C5 C6 . . 1.375(8) no
    C6 C7 . . 1.385(8) no
    C9 C10 . . 1.352(8) no
    C3 H3 . . 0.9300 no
    C4 H4 . . 0.9300 no
    C6 H6 . . 0.9300 no
    C7 H7 . . 0.9300 no
    C8 H8 . . 0.9300 no
    C9 H9 . . 0.9300 no
    C10 H10 . . 0.9300 no
loop_
    _geom_angle_atom_site_label_1
    _geom_angle_atom_site_label_2
    _geom_angle_atom_site_label_3
    _geom_angle_site_symmetry_1
    _geom_angle_site_symmetry_2
    _geom_angle_site_symmetry_3
    _geom_angle
    _geom_angle_publ_flag
    O1 Sr1 N6 . . . 94.69(16) no
    O1 Sr1 N4 . . 1_666 81.30(16) no
    O1 Sr1 N4 . . 2_555 98.70(16) no
    O1 Sr1 O1 . . 2_666 180.00 no
    O1 Sr1 N6 . . 2_666 85.31(16) no
    N4 Sr1 N6 1_666 . . 90.56(16) no
    N4 Sr1 N6 2_555 . . 89.44(16) no
    O1 Sr1 N6 2_666 . . 85.31(16) no
    N6 Sr1 N6 . . 2_666 180.00 no
    N4 Sr1 N4 1_666 . 2_555 180.00 no
    O1 Sr1 N4 2_666 . 1_666 98.70(16) no
    N4 Sr1 N6 1_666 . 2_666 89.44(16) no
    O1 Sr1 N4 2_666 . 2_555 81.30(16) no
    N4 Sr1 N6 2_555 . 2_666 90.56(16) no
    O1 Sr1 N6 2_666 . 2_666 94.69(16) no
    H1C O1 H1D . . . 108.00 no
    Sr1 O1 H1D . . . 119.00 no
    Sr1 O1 H1C . . . 118.00 no
    N2 N1 C1 . . . 105.0(5) no
    N1 N2 N3 . . . 109.8(5) no
    N2 N3 N4 . . . 108.9(5) no
    N3 N4 C1 . . . 105.5(5) no
    Sr1 N4 N3 1_444 . . 110.5(3) no
    Sr1 N4 C1 1_444 . . 143.5(4) no
    C8 N5 C10 . . . 106.5(5) no
    C5 N5 C8 . . . 128.0(5) no
    C5 N5 C10 . . . 125.3(4) no
    Sr1 N6 C8 . . . 131.1(4) no
    Sr1 N6 C9 . . . 120.4(4) no
    C8 N6 C9 . . . 106.2(4) no
    N1 C1 N4 . . . 110.9(5) no
    N4 C1 C2 . . . 124.4(5) no
    N1 C1 C2 . . . 124.7(5) no
    C3 C2 C7 . . . 118.4(5) no
    C1 C2 C7 . . . 119.8(5) no
    C1 C2 C3 . . . 121.7(5) no
    C2 C3 C4 . . . 120.9(6) no
    C3 C4 C5 . . . 120.0(6) no
    N5 C5 C4 . . . 121.0(5) no
    N5 C5 C6 . . . 119.2(5) no
    C4 C5 C6 . . . 119.8(5) no
    C5 C6 C7 . . . 120.0(5) no
    C2 C7 C6 . . . 120.9(5) no
    N5 C8 N6 . . . 111.2(5) no
    N6 C9 C10 . . . 109.4(5) no
    N5 C10 C9 . . . 106.7(5) no
    C2 C3 H3 . . . 120.00 no
    C4 C3 H3 . . . 120.00 no
    C3 C4 H4 . . . 120.00 no
    C5 C4 H4 . . . 120.00 no
    C5 C6 H6 . . . 120.00 no
    C7 C6 H6 . . . 120.00 no
    C2 C7 H7 . . . 120.00 no
    C6 C7 H7 . . . 120.00 no
    N5 C8 H8 . . . 124.00 no
    N6 C8 H8 . . . 124.00 no
    N6 C9 H9 . . . 125.00 no
    C10 C9 H9 . . . 125.00 no
    N5 C10 H10 . . . 127.00 no
    C9 C10 H10 . . . 127.00 no
loop_
    _geom_torsion_atom_site_label_1
    _geom_torsion_atom_site_label_2
    _geom_torsion_atom_site_label_3
    _geom_torsion_atom_site_label_4
    _geom_torsion_site_symmetry_1
    _geom_torsion_site_symmetry_2
    _geom_torsion_site_symmetry_3
    _geom_torsion_site_symmetry_4
    _geom_torsion
    _geom_torsion_publ_flag
    O1 Sr1 N6 C8 . . . . -20.5(5) no
    O1 Sr1 N6 C9 . . . . 139.5(4) no
    N4 Sr1 N6 C8 1_666 . . . 60.8(5) no
    N4 Sr1 N6 C9 1_666 . . . -139.2(4) no
    N4 Sr1 N6 C8 2_555 . . . -119.2(5) no
    N4 Sr1 N6 C9 2_555 . . . 40.8(4) no
    O1 Sr1 N6 C8 2_666 . . . 159.5(5) no
    O1 Sr1 N6 C9 2_666 . . . -40.5(4) no
    C1 N1 N2 N3 . . . . 0.3(6) no
    N2 N1 C1 N4 . . . . -0.3(6) no
    N2 N1 C1 C2 . . . . 177.6(5) no
    N1 N2 N3 N4 . . . . -0.1(6) no
    N2 N3 N4 C1 . . . . -0.1(6) no
    N2 N3 N4 Sr1 . . . 1_444 -173.6(4) no
    N3 N4 C1 N1 . . . . 0.2(6) no
    N3 N4 C1 C2 . . . . -177.6(5) no
    Sr1 N4 C1 N1 1_444 . . . 170.0(4) no
    Sr1 N4 C1 C2 1_444 . . . -7.8(10) no
    C8 N5 C5 C4 . . . . -19.4(9) no
    C8 N5 C5 C6 . . . . 159.3(6) no
    C10 N5 C5 C4 . . . . 166.4(6) no
    C10 N5 C5 C6 . . . . -14.9(8) no
    C5 N5 C8 N6 . . . . -174.4(5) no
    C10 N5 C8 N6 . . . . 0.7(7) no
    C5 N5 C10 C9 . . . . 174.7(5) no
    C8 N5 C10 C9 . . . . -0.6(7) no
    Sr1 N6 C8 N5 . . . . 161.7(4) no
    C9 N6 C8 N5 . . . . -0.5(7) no
    Sr1 N6 C9 C10 . . . . -164.3(4) no
    C8 N6 C9 C10 . . . . 0.1(7) no
    N1 C1 C2 C3 . . . . -26.5(9) no
    N1 C1 C2 C7 . . . . 156.8(6) no
    N4 C1 C2 C3 . . . . 151.0(6) no
    N4 C1 C2 C7 . . . . -25.6(8) no
    C1 C2 C3 C4 . . . . -175.4(6) no
    C7 C2 C3 C4 . . . . 1.3(9) no
    C1 C2 C7 C6 . . . . 174.8(5) no
    C3 C2 C7 C6 . . . . -2.0(9) no
    C2 C3 C4 C5 . . . . 0.5(9) no
    C3 C4 C5 N5 . . . . 177.0(5) no
    C3 C4 C5 C6 . . . . -1.7(9) no
    N5 C5 C6 C7 . . . . -177.7(5) no
    C4 C5 C6 C7 . . . . 1.0(9) no
    C5 C6 C7 C2 . . . . 0.8(9) no
    N6 C9 C10 N5 . . . . 0.3(7) no
loop_
    _geom_hbond_atom_site_label_D
    _geom_hbond_atom_site_label_H
    _geom_hbond_atom_site_label_A
    _geom_hbond_site_symmetry_A
    _geom_hbond_distance_DH
    _geom_hbond_distance_HA
    _geom_hbond_distance_DA
    _geom_hbond_angle_DHA
    _geom_hbond_publ_flag
    O1 H1C N1 1_566 0.85 2.07 2.915(7) 171 yes
    O1 H1D N2 2_545 0.85 2.10 2.948(6) 171 yes
data_global
_journal_date_recd_electronic     2012-03-17
_journal_date_accepted     2012-03-27
_journal_name_full     'Acta Crystallographica, Section E'
_journal_year     2012
_journal_volume     68
_journal_issue      4
_journal_page_first     m523
_journal_page_last     m524
_journal_paper_category     QM
_journal_paper_doi     10.1107/S1600536812013347
_journal_coeditor_code     ZS2191
_publ_contact_author_name     'Wen-Dong Song'
_publ_contact_author_address
;
College of Science, Guangdong Ocean University,
Zhan Jiang 524088
People's Republic of China
;
_publ_contact_author_email     songwd60@163.com
_publ_contact_author_fax     '86 0759 2383636'
_publ_contact_author_phone     '86 0759 2383559'
_publ_section_title
;\
<i>catena</i>-Poly[(diaquastrontium)-bis{\m-5-[4-(1<i>H</i>-imidazol-1-yl)\
phenyl]tetrazolido}]
;
loop_
    _publ_author_name
    _publ_author_address
    'Shao-Wei Tong'
;
College of Food Science and Technology,
Guangdong Ocean University
Zhanjiang 524088
People's Republic of China
;
    'Shi-Jie Li'
;
School of Environment Science and Engineering
Donghua University
Shanghai 200051
People's Republic of China
;
    'Wen-Dong Song'
;
College of Science,
Guangdong Ocean University
Zhanjiang 524088
People's Republic of China
;
    'Dong-Liang Miao'
;
College of Food Science and Technology,
Guangdong Ocean University
Zhanjiang 524088
People's Republic of China
;
    'Qi Deng'
;
College of Food Science and Technology,
Guangdong Ocean University
Zhanjiang 524088
People's Republic of China
;
