# Supplementary material for: catena-Poly[(diaqua­strontium)-bis­{μ-5-[4-(1H-imidazol-1-yl)phen­yl]tetra­zolido}]
Source: Acta Crystallogr Sect E Struct Rep Online. 2012 Mar 31;68(Pt 4):m523–4. doi: 10.1107/S1600536812013347 (PMC3343904; doi:10.1107/S1600536812013347)
Supplement: Supplementary file 2 [file e-68-0m523-Isup2.hkl]

# 
# h,k,l, Fc-squared, Fo-squared, sigma(Fo-squared) and status flag 
# 
data_I
_shelx_title ' 110831g in  P-1' 
_shelx_refln_list_code          4 
_shelx_F_calc_maximum      114.79 
_exptl_crystal_F_000       276.00 
_reflns_d_resolution_high  0.8403 
 
loop_ 
 _symmetry_equiv_pos_as_xyz 
 'x, y, z' 
 '-x, -y, -z' 
 
_cell_length_a     7.6210 
_cell_length_b     8.0589 
_cell_length_c     9.1641 
_cell_angle_alpha 102.783 
_cell_angle_beta   97.544 
_cell_angle_gamma 106.036 
 
_shelx_F_squared_multiplier     1.000 
 
loop_ 
 _refln_index_h 
 _refln_index_k 
 _refln_index_l 
 _refln_F_squared_calc 
 _refln_F_squared_meas 
 _refln_F_squared_sigma 
 _refln_observed_status 
   1   0   0      319.34      451.32     14.54 o 
   2   0   0       22.87       98.48      1.62 o 
   3   0   0       27.87        1.86      0.37 o 
   4   0   0      546.64      535.31      4.43 o 
   5   0   0      389.71      356.93     10.15 o 
   6   0   0      177.57      164.92      4.21 o 
   7   0   0       87.42       78.56      4.22 o 
   8   0   0       42.51       39.12      3.28 o 
  -8   1   0       87.85       87.76      4.80 o 
  -7   1   0       47.45       44.58      3.06 o 
  -6   1   0      329.10      314.61      7.48 o 
  -5   1   0      111.20      115.85      4.04 o 
  -4   1   0      448.46      408.24      6.93 o 
  -3   1   0     1065.72     1048.68     10.86 o 
  -2   1   0    13175.67    16650.37    101.58 o 
   0   1   0     1311.77     1514.10     12.09 o 
   1   1   0     1269.46     1473.39      8.41 o 
   2   1   0       22.01       76.11      1.56 o 
   3   1   0      343.79      358.61      7.42 o 
   4   1   0      343.83      348.70      4.76 o 
   5   1   0      477.55      454.71      6.10 o 
   6   1   0       26.94       27.20      1.69 o 
   7   1   0        6.04        1.74      0.81 o 
   8   1   0      160.58      166.32      6.62 o 
  -8   2   0      281.45      288.88      8.43 o 
  -7   2   0      223.50      209.79      6.50 o 
  -6   2   0       20.05       21.07      1.90 o 
  -5   2   0      267.59      276.16      6.11 o 
  -4   2   0     1068.05     1056.11     11.95 o 
  -3   2   0     2976.56     3015.74     22.89 o 
  -2   2   0     1793.51     1902.55     14.56 o 
  -1   2   0      594.05      714.50      7.16 o 
   0   2   0      170.14       10.89      0.84 o 
   1   2   0      314.74      399.31      4.84 o 
   2   2   0      792.76      784.05      8.33 o 
   3   2   0     1555.00     1482.43     10.83 o 
   4   2   0        6.08        5.04      0.73 o 
   5   2   0       95.88       90.15      2.80 o 
   6   2   0      162.54      160.12      4.05 o 
   7   2   0       53.00       52.80      3.30 o 
  -8   3   0       41.33       36.82      3.02 o 
  -7   3   0      296.18      292.94      7.65 o 
  -6   3   0      214.26      208.57      3.85 o 
  -5   3   0      368.34      352.71      6.80 o 
  -4   3   0      319.32      329.88      5.75 o 
  -3   3   0      536.14      550.22      4.95 o 
  -2   3   0     1185.17     1175.21     13.70 o 
  -1   3   0       52.93      106.03      2.70 o 
   0   3   0      647.09      676.63      4.90 o 
   1   3   0     1917.20     1857.53     37.35 o 
   2   3   0       10.77        3.08      0.44 o 
   3   3   0      151.58      158.15      3.10 o 
   4   3   0      152.43      153.58      6.08 o 
   5   3   0      113.30      111.24      3.25 o 
   6   3   0      240.33      244.91      5.30 o 
   7   3   0      120.35      143.53      4.95 o 
  -8   4   0       37.87       34.53      2.80 o 
  -7   4   0       82.08       73.06      3.73 o 
  -6   4   0      158.75      161.18      3.52 o 
  -5   4   0      401.10      379.35      6.91 o 
  -4   4   0     1213.18     1175.66      8.98 o 
  -3   4   0       49.43       70.04      5.10 o 
  -2   4   0      443.63      431.29      5.85 o 
  -1   4   0       69.78      101.27      3.18 o 
   0   4   0      109.83      145.48      2.95 o 
   1   4   0      710.67      696.83      7.27 o 
   2   4   0      797.13      779.31     12.99 o 
   3   4   0       73.32       82.43      2.45 o 
   4   4   0      170.71      171.92      3.91 o 
   5   4   0      137.63      141.98      8.08 o 
   6   4   0      233.76      289.24      6.17 o 
  -8   5   0        9.08        2.54      1.24 o 
  -7   5   0      218.11      225.89      6.66 o 
  -6   5   0      450.47      434.84      6.07 o 
  -5   5   0       75.55       90.61      6.71 o 
  -4   5   0      220.72      220.68      4.05 o 
  -3   5   0       63.95       77.19      3.00 o 
  -2   5   0      458.14      447.04      7.53 o 
  -1   5   0      704.19      681.89      9.72 o 
   0   5   0      359.04      346.77      4.81 o 
   1   5   0      240.70      260.03      4.16 o 
   2   5   0      117.43      123.80      4.70 o 
   3   5   0      481.02      467.94     10.01 o 
   4   5   0      256.62      263.09      7.91 o 
   5   5   0      131.58      142.84      6.24 o 
  -7   6   0      102.04      108.70      5.05 o 
  -6   6   0      258.23      254.16      7.43 o 
  -5   6   0       83.57       81.37      3.53 o 
  -4   6   0       18.79       21.67      1.86 o 
  -3   6   0      291.36      289.36      6.43 o 
  -2   6   0      548.82      524.74      9.15 o 
  -1   6   0     1727.10     1700.82     13.28 o 
   0   6   0       12.15        1.12      1.02 o 
   1   6   0      249.93      235.60      4.31 o 
   2   6   0       90.18       91.66      4.41 o 
   3   6   0      292.00      294.02      8.46 o 
   4   6   0      123.50      133.22      6.03 o 
  -7   7   0       37.85       40.16      3.35 o 
  -6   7   0       21.50       12.69      1.92 o 
  -5   7   0      384.93      376.65      9.49 o 
  -4   7   0      449.98      451.15      7.82 o 
  -3   7   0      609.65      632.37     19.32 o 
  -2   7   0       31.80       18.47      1.73 o 
  -1   7   0      258.34      252.02      5.41 o 
   0   7   0      137.29      135.59      3.52 o 
   1   7   0      155.99      170.23      6.19 o 
   2   7   0      217.91      248.65      7.94 o 
   3   7   0       64.75       59.26      4.08 o 
  -6   8   0      148.82      170.80      6.96 o 
  -5   8   0      155.88      158.85      6.53 o 
  -4   8   0      126.96      142.93      6.10 o 
  -3   8   0      127.22      124.77      3.65 o 
  -2   8   0       25.17       19.81      1.61 o 
  -1   8   0       28.90       25.46      1.77 o 
   0   8   0      283.40      307.41      7.94 o 
   1   8   0      106.86      116.21      5.57 o 
  -5   9   0       31.27       28.15      3.02 o 
  -4   9   0       13.69        8.64      1.76 o 
  -3   9   0       63.92       64.14      4.21 o 
  -2   9   0      114.16      115.66      3.79 o 
  -1   9   0      108.03      121.72      3.89 o 
   0  -9   1       37.53       35.16      3.08 o 
   1  -9   1       82.28       93.39      3.38 o 
   2  -9   1      112.40      130.50      5.82 o 
   3  -9   1       40.35       35.77      3.18 o 
   4  -9   1       90.29       85.27      4.84 o 
   5  -9   1       91.58       90.85      5.13 o 
  -2  -8   1       40.10       34.25      3.20 o 
  -1  -8   1       55.76       57.44      3.82 o 
   0  -8   1      139.83      147.59      5.52 o 
   1  -8   1       54.15       51.93      2.34 o 
   2  -8   1       83.19       80.99      2.83 o 
   3  -8   1      370.86      385.70      9.53 o 
   4  -8   1      332.24      341.32      9.08 o 
   5  -8   1      174.01      162.63      6.36 o 
   6  -8   1       19.05       11.72      2.02 o 
  -3  -7   1       36.61       33.93      3.02 o 
  -2  -7   1      125.96      124.53      5.37 o 
  -1  -7   1      192.94      203.47      6.55 o 
   0  -7   1      113.50      107.11      3.94 o 
   1  -7   1      573.64      534.05      6.93 o 
   2  -7   1      188.16      188.71      3.99 o 
   3  -7   1      168.89      173.42      5.06 o 
   4  -7   1      140.65      138.20      5.49 o 
   5  -7   1      331.41      315.37      8.54 o 
   6  -7   1       31.33       22.99      2.35 o 
   7  -7   1       42.77       39.20      3.18 o 
  -4  -6   1      190.43      195.69      7.09 o 
  -3  -6   1       65.70       63.18      3.79 o 
  -2  -6   1       60.07       59.42      3.41 o 
  -1  -6   1      478.57      489.30      6.97 o 
   0  -6   1      550.88      535.80      6.50 o 
   1  -6   1      175.10      168.76     11.26 o 
   2  -6   1      170.16      156.10      3.28 o 
   3  -6   1      245.19      244.40      4.18 o 
   4  -6   1       69.50       77.83      3.75 o 
   5  -6   1      247.41      241.21      6.87 o 
   6  -6   1      186.04      184.50      6.15 o 
   7  -6   1       59.05       55.78      3.48 o 
  -5  -5   1        8.09        3.91      0.96 o 
  -4  -5   1      238.85      239.58      4.77 o 
  -3  -5   1      563.34      559.98     13.96 o 
  -2  -5   1      312.22      327.97      3.67 o 
  -1  -5   1       18.08        1.96      0.42 o 
   0  -5   1      100.17       99.62      3.00 o 
   1  -5   1      590.00      583.40      4.36 o 
   2  -5   1      560.55      564.28      7.53 o 
   3  -5   1      402.96      377.05      3.60 o 
   4  -5   1      579.23      581.77      5.84 o 
   5  -5   1       19.08       25.20      1.39 o 
   6  -5   1      185.01      177.79      3.86 o 
   7  -5   1       20.97       13.36      2.25 o 
   8  -5   1      279.41      328.35      8.84 o 
  -6  -4   1      111.37      118.28      3.83 o 
  -5  -4   1      100.90       98.28      3.20 o 
  -4  -4   1       50.65       51.46      2.11 o 
  -3  -4   1      143.52      133.02      3.02 o 
  -2  -4   1      234.42      238.79      3.48 o 
  -1  -4   1      216.07      231.60      2.63 o 
   0  -4   1      442.06      438.69      4.46 o 
   1  -4   1      838.13      800.03      5.73 o 
   2  -4   1     2066.97     2074.47     33.81 o 
   3  -4   1       20.16        1.31      0.30 o 
   4  -4   1      277.94      290.55      7.73 o 
   5  -4   1      301.74      299.01      4.56 o 
   6  -4   1      603.98      560.71     13.24 o 
   7  -4   1       32.36       27.32      2.38 o 
   8  -4   1       62.70       54.75      3.69 o 
  -7  -3   1       61.78       63.71      3.00 o 
  -6  -3   1      150.55      156.32      4.24 o 
  -5  -3   1      104.14      102.55      3.13 o 
  -4  -3   1       40.91       45.80      1.93 o 
  -3  -3   1       16.44       28.36      2.76 o 
  -2  -3   1      936.36      921.06      5.68 o 
  -1  -3   1     1421.49     1431.23      7.87 o 
   0  -3   1     2419.42     2333.64     27.13 o 
   1  -3   1       91.91      156.66      1.71 o 
   2  -3   1      322.73      397.63      5.06 o 
   3  -3   1     1152.76     1125.52      8.49 o 
   4  -3   1      205.15      225.38      6.76 o 
   5  -3   1      366.85      357.34      4.76 o 
   6  -3   1      422.70      386.29      8.29 o 
   7  -3   1      235.38      226.11      6.93 o 
   8  -3   1       43.63       38.76      3.18 o 
  -7  -2   1        2.86        0.80      0.76 o 
  -6  -2   1      170.80      168.55      8.04 o 
  -5  -2   1       48.84       41.99      1.90 o 
  -4  -2   1      626.49      584.97      6.62 o 
  -3  -2   1      448.30      435.61      5.05 o 
  -2  -2   1     1600.95     1546.08      7.71 o 
  -1  -2   1      901.86      984.60      6.18 o 
   0  -2   1       71.13      181.08      1.96 o 
   1  -2   1     2058.76     2101.29     22.12 o 
   2  -2   1     1238.80     1301.29     21.83 o 
   3  -2   1     2478.78     2471.90     48.05 o 
   4  -2   1      693.37      675.89      6.82 o 
   5  -2   1        6.19        2.95      0.53 o 
   6  -2   1      174.05      175.90      5.65 o 
   7  -2   1      199.32      186.99      6.42 o 
   8  -2   1      102.99      110.35      5.31 o 
  -8  -1   1      127.81      148.98      6.67 o 
  -6  -1   1      173.14      157.95      9.31 o 
  -5  -1   1      218.01      196.94      3.80 o 
  -4  -1   1      259.01      260.91      4.03 o 
  -3  -1   1      810.89      762.38     15.10 o 
  -2  -1   1     2436.35     2499.56     13.92 o 
  -1  -1   1     3171.24     3625.27     33.71 o 
   0  -1   1     4409.73     4890.11    141.01 o 
   1  -1   1      229.12      370.08      2.98 o 
   2  -1   1      860.35      930.37      6.20 o 
   3  -1   1       33.49       66.89      1.15 o 
   4  -1   1     1142.12     1107.46     10.68 o 
   5  -1   1       72.79       81.25      2.31 o 
   6  -1   1       93.56       98.28      4.26 o 
   7  -1   1       80.09       67.93      3.90 o 
   8  -1   1       99.56       89.15      4.84 o 
  -7   0   1       78.73       67.39      3.74 o 
  -6   0   1      157.28      147.67      5.15 o 
  -5   0   1      762.91      719.15     10.97 o 
  -4   0   1     1046.34     1007.15     12.15 o 
  -3   0   1     1084.37     1073.84     11.38 o 
  -2   0   1     3174.95     3479.82     25.03 o 
  -1   0   1     1541.56     1887.48     14.40 o 
   1   0   1       81.45      193.83      2.56 o 
   2   0   1       97.37      169.62      5.09 o 
   3   0   1       10.14       35.46      0.83 o 
   4   0   1      411.77      416.50      5.03 o 
   5   0   1      237.41      238.44      4.18 o 
   6   0   1      272.74      260.79      4.84 o 
   7   0   1      169.75      161.30      4.17 o 
   8   0   1       43.85       40.72      3.37 o 
  -8   1   1       69.57       56.58      3.64 o 
  -7   1   1      106.17       95.84      4.47 o 
  -6   1   1      173.54      172.02      5.42 o 
  -5   1   1     1695.31     1595.49     17.25 o 
  -4   1   1     1908.62     1823.69     17.27 o 
  -3   1   1      764.43      755.69      8.57 o 
  -2   1   1      666.93      197.21      3.30 o 
  -1   1   1      109.84      237.37      2.77 o 
   0   1   1      542.76      716.85      7.04 o 
   1   1   1      917.81     1019.95      6.53 o 
   2   1   1      299.13      365.20      3.90 o 
   3   1   1      217.89      243.63      3.51 o 
   4   1   1      313.63      310.91      4.56 o 
   5   1   1      518.13      506.19      7.34 o 
   6   1   1       37.99       34.71      1.92 o 
   7   1   1      317.83      338.20      6.31 o 
  -9   2   1       39.79       39.99      3.40 o 
  -8   2   1      171.73      173.40      6.33 o 
  -7   2   1      525.99      528.62     10.57 o 
  -6   2   1      174.74      169.67      5.23 o 
  -5   2   1      101.23      118.93      3.80 o 
  -4   2   1      207.34      209.45      4.47 o 
  -3   2   1      252.86      306.50      4.67 o 
  -2   2   1      695.60      731.24     13.16 o 
  -1   2   1     1119.30     1154.50     11.15 o 
   0   2   1      110.24      205.59      3.86 o 
   1   2   1      563.69      636.53      5.06 o 
   2   2   1       14.31       25.53      1.38 o 
   3   2   1     1078.16     1045.03      8.81 o 
   4   2   1      273.65      268.61      7.42 o 
   5   2   1      793.16      779.84      9.74 o 
   6   2   1       11.82        7.95      1.13 o 
   7   2   1       78.37       89.12      4.19 o 
  -9   3   1       42.93       38.90      3.21 o 
  -8   3   1      111.83      115.13      5.02 o 
  -7   3   1      258.27      255.29      7.03 o 
  -6   3   1      150.44      145.84      4.68 o 
  -5   3   1       13.41       15.22      1.36 o 
  -4   3   1      286.06      275.13      4.96 o 
  -3   3   1     1701.12     1669.99     19.96 o 
  -2   3   1      183.25      237.90      6.11 o 
  -1   3   1      276.94      315.70      5.46 o 
   0   3   1       39.83       69.69      3.62 o 
   1   3   1     1167.53     1185.31      8.23 o 
   2   3   1      754.69      768.14     12.45 o 
   3   3   1      378.79      381.79      5.15 o 
   4   3   1      269.81      255.10     15.55 o 
   5   3   1      254.11      253.31      5.04 o 
   6   3   1      226.12      254.61      8.05 o 
  -8   4   1        7.04        3.00      1.28 o 
  -7   4   1      105.48      103.23      4.31 o 
  -6   4   1      175.73      171.02      4.97 o 
  -5   4   1      831.75      782.35     12.91 o 
  -4   4   1       52.88       62.59      1.75 o 
  -3   4   1      388.93      395.05      3.89 o 
  -2   4   1      297.75      294.98      5.94 o 
  -1   4   1       81.36      115.44      3.62 o 
   0   4   1      760.03      774.21      6.53 o 
   1   4   1     1050.38      977.69     23.89 o 
   2   4   1     1377.02     1301.45      7.88 o 
   3   4   1      193.26      193.42      4.22 o 
   4   4   1       78.20       77.17      2.85 o 
   5   4   1      134.58      138.69      5.85 o 
   6   4   1       52.48       52.11      2.67 o 
  -7   5   1      240.72      277.16      8.03 o 
  -6   5   1       45.64       45.91      3.11 o 
  -5   5   1      163.31      185.15      5.70 o 
  -4   5   1      257.27      263.94      6.44 o 
  -3   5   1      214.42      205.65      5.40 o 
  -2   5   1      783.11      737.81     10.74 o 
  -1   5   1     1090.61     1073.64     13.93 o 
   0   5   1      369.38      351.07      7.42 o 
   1   5   1      185.78      179.02      5.48 o 
   2   5   1      255.02      248.80      6.98 o 
   3   5   1      522.71      506.78     10.83 o 
   4   5   1       10.49       10.06      1.67 o 
   5   5   1       21.19       15.81      2.21 o 
  -8   6   1       30.04       30.12      2.95 o 
  -6   6   1      308.77      321.17      8.21 o 
  -5   6   1      122.14      125.94      4.85 o 
  -4   6   1      158.18      158.69      5.19 o 
  -3   6   1      449.00      426.11      8.51 o 
  -2   6   1      277.36      280.69      6.95 o 
  -1   6   1      407.30      400.04      8.45 o 
   0   6   1      379.96      384.18      8.63 o 
   1   6   1      228.17      183.96     29.48 o 
   2   6   1        4.88        1.55      0.93 o 
   3   6   1       97.51       95.74      4.98 o 
   4   6   1       93.15      100.07      5.36 o 
  -7   7   1       41.55       39.84      3.34 o 
  -5   7   1      285.55      302.65      7.95 o 
  -4   7   1       96.62       84.25      4.04 o 
  -3   7   1       27.44       29.12      2.49 o 
  -2   7   1      357.80      375.63      8.57 o 
  -1   7   1      200.98      188.86      6.21 o 
   0   7   1       77.03       73.49      2.73 o 
   1   7   1      116.07      115.65      5.26 o 
   2   7   1      106.42      112.30      5.50 o 
   3   7   1       50.98       42.35      3.61 o 
  -6   8   1       12.69        4.52      1.60 o 
  -5   8   1       34.28       30.13      2.95 o 
  -4   8   1      271.32      306.95      6.13 o 
  -3   8   1      149.65      154.16      4.32 o 
  -2   8   1       76.22       77.99      3.68 o 
  -1   8   1      103.74      107.55      3.57 o 
   0   8   1      121.03      122.52      5.59 o 
   1   8   1       34.67       22.22      2.57 o 
  -4   9   1       87.80       96.20      5.41 o 
  -3   9   1       71.70       68.14      5.83 o 
  -2   9   1       98.54      104.05      3.79 o 
   0  -9   2       56.17       56.34      3.65 o 
   1  -9   2       98.87      103.19      5.12 o 
   2  -9   2      279.37      332.31      9.33 o 
   3  -9   2      138.94      151.66      6.38 o 
   4  -9   2       49.71       46.19      3.67 o 
   5  -9   2       85.76       92.92      5.22 o 
  -2  -8   2       19.44       14.88      2.05 o 
  -1  -8   2      190.08      198.27      6.74 o 
   0  -8   2      244.79      275.79      5.37 o 
   1  -8   2      146.60      153.63      4.21 o 
   2  -8   2      241.47      228.43      7.12 o 
   3  -8   2      186.90      184.35      6.50 o 
   4  -8   2       45.89       46.76      3.46 o 
   5  -8   2       37.58       34.51      3.04 o 
   6  -8   2       80.98       86.30      4.78 o 
  -4  -7   2       16.24       10.99      1.93 o 
  -3  -7   2       73.86       74.37      4.33 o 
  -2  -7   2      187.77      190.55      6.39 o 
  -1  -7   2      253.98      262.91      7.22 o 
   0  -7   2     1038.45     1100.25     10.60 o 
   1  -7   2        4.88        1.10      0.62 o 
   2  -7   2        7.88        5.38      1.35 o 
   3  -7   2       44.67       47.43      3.10 o 
   4  -7   2      441.65      442.98      9.77 o 
   5  -7   2      175.66      174.97      6.18 o 
   6  -7   2       27.91       21.07      2.37 o 
   7  -7   2       41.39       38.99      3.20 o 
  -5  -6   2       39.90       40.75      3.53 o 
  -4  -6   2      178.86      190.88      6.94 o 
  -3  -6   2       83.81       79.18      4.06 o 
  -2  -6   2      714.55      738.91     12.17 o 
  -1  -6   2       17.66        6.15      0.87 o 
   0  -6   2      202.99      219.11      3.97 o 
   1  -6   2      165.50      167.97      3.32 o 
   2  -6   2      387.51      393.70      5.12 o 
   3  -6   2      275.31      279.06      6.88 o 
   4  -6   2       75.17       77.33      3.68 o 
   5  -6   2      242.58      213.56      4.16 o 
   6  -6   2      114.58      110.20      3.20 o 
   7  -6   2       28.30       23.22      1.65 o 
   8  -6   2      231.77      279.97      8.32 o 
  -6  -5   2       20.98       19.13      1.72 o 
  -5  -5   2       47.94       45.24      2.29 o 
  -4  -5   2      381.59      390.00      6.20 o 
  -3  -5   2      158.86      144.76      4.80 o 
  -2  -5   2       69.83       76.44      1.76 o 
  -1  -5   2       34.15       44.19      1.30 o 
   0  -5   2      259.10      286.42      3.19 o 
   1  -5   2     1012.37      959.32      9.18 o 
   2  -5   2      499.28      496.99      5.47 o 
   3  -5   2      530.38      507.78      4.80 o 
   4  -5   2       54.36       62.56      2.04 o 
   5  -5   2       46.10       49.02      1.93 o 
   6  -5   2      537.32      572.14      7.70 o 
   7  -5   2      123.38      112.61      4.87 o 
   8  -5   2       87.26       85.22      4.66 o 
  -6  -4   2       39.89       33.01      2.06 o 
  -5  -4   2      102.98       99.14      3.17 o 
  -4  -4   2       22.16       23.09      2.91 o 
  -3  -4   2      269.96      267.33      5.42 o 
  -2  -4   2      692.27      667.83      8.35 o 
  -1  -4   2      569.86      576.69      4.54 o 
   0  -4   2      560.71      588.25      7.01 o 
   1  -4   2     1252.57     1189.29      9.27 o 
   2  -4   2       19.11       30.43      0.85 o 
   3  -4   2      174.59      201.30      2.35 o 
   4  -4   2      728.58      697.29     10.52 o 
   5  -4   2      533.86      528.32      6.36 o 
   6  -4   2      319.71      312.06      5.07 o 
   7  -4   2      163.06      166.23      6.00 o 
   8  -4   2       62.77       56.94      3.82 o 
  -7  -3   2       89.11       94.68      4.80 o 
  -6  -3   2       97.67       91.78      3.21 o 
  -5  -3   2      141.84      136.47      3.56 o 
  -4  -3   2      670.58      621.57      7.22 o 
  -3  -3   2       47.03       61.70      1.68 o 
  -2  -3   2      713.04      743.24      5.16 o 
  -1  -3   2     1155.56     1158.52     12.11 o 
   0  -3   2      307.33      347.45      3.22 o 
   1  -3   2     1306.83     1283.74     15.80 o 
   2  -3   2      762.77      797.92     10.64 o 
   3  -3   2      387.06      425.89      3.41 o 
   4  -3   2      363.14      381.47      4.75 o 
   5  -3   2      440.79      430.58      5.41 o 
   6  -3   2      512.74      480.73      9.81 o 
   7  -3   2       83.79       69.02      3.90 o 
   8  -3   2        5.13        1.62      1.24 o 
  -7  -2   2       89.22       93.71      3.40 o 
  -6  -2   2      510.43      508.09     10.73 o 
  -5  -2   2       17.73       20.65      1.42 o 
  -4  -2   2      403.81      372.04      5.19 o 
  -3  -2   2      646.51      624.58      6.86 o 
  -2  -2   2     1740.19     1701.50      9.47 o 
  -1  -2   2      796.69      875.99      5.08 o 
   0  -2   2      176.76      276.19      2.22 o 
   1  -2   2      382.61      473.91      8.75 o 
   2  -2   2     1184.48     1186.56     15.88 o 
   3  -2   2     1201.65     1153.01      8.33 o 
   4  -2   2      844.40      830.58      7.67 o 
   5  -2   2       51.81       57.14      3.67 o 
   6  -2   2        8.88        6.09      1.22 o 
   7  -2   2      229.37      220.82      7.22 o 
   8  -2   2       57.98       59.36      4.05 o 
  -8  -1   2      130.01      154.69      6.80 o 
  -7  -1   2       38.48       35.97      3.04 o 
  -6  -1   2      188.94      196.92      6.35 o 
  -5  -1   2      247.58      250.67      4.52 o 
  -4  -1   2      532.29      516.08      5.96 o 
  -3  -1   2      734.48      733.73      6.58 o 
  -2  -1   2     2566.07     2540.70     14.34 o 
  -1  -1   2     3221.08     3447.95     25.19 o 
   0  -1   2     2982.38     1677.52     10.22 o 
   1  -1   2      247.92      345.25      3.27 o 
   2  -1   2     1602.75     1538.11      7.37 o 
   3  -1   2     1369.89     1314.70      8.83 o 
   4  -1   2       77.65       93.56      1.59 o 
   5  -1   2      236.77      224.50     11.63 o 
   6  -1   2      118.30      118.66      6.67 o 
   7  -1   2      170.86      178.59      6.59 o 
   8  -1   2      126.87      141.12      6.38 o 
  -8   0   2       50.72       55.27      4.03 o 
  -7   0   2      124.50      128.00      5.48 o 
  -6   0   2      248.28      244.67      6.74 o 
  -5   0   2     1163.12     1101.91     14.37 o 
  -4   0   2      908.41      897.09     11.47 o 
  -3   0   2      895.97      897.85     10.16 o 
  -2   0   2     9625.50     8993.02     58.66 o 
  -1   0   2     4440.46     4961.80     33.91 o 
   0   0   2     2269.43     2334.15     20.49 o 
   1   0   2     1324.98     1392.28      8.34 o 
   2   0   2      101.74      156.09      2.31 o 
   3   0   2      327.44      361.55      4.23 o 
   4   0   2      583.27      565.70      9.67 o 
   5   0   2      301.94      294.79      4.76 o 
   6   0   2      287.06      283.03      8.98 o 
   7   0   2      225.29      235.52      5.90 o 
   8   0   2        7.48        2.38      1.19 o 
  -8   1   2       39.31       40.56      3.44 o 
  -7   1   2      209.98      210.55      6.86 o 
  -6   1   2      340.55      313.28      7.48 o 
  -5   1   2      564.16      548.76      9.15 o 
  -4   1   2      379.54      162.85      4.29 o 
  -3   1   2      642.83      657.03      7.96 o 
  -2   1   2       14.02       57.32      1.75 o 
  -1   1   2      254.58      347.16      7.37 o 
   0   1   2     3990.38     4292.86     21.30 o 
   1   1   2     1310.84     1311.80     11.21 o 
   2   1   2      594.92      634.33      8.62 o 
   3   1   2      229.30      232.71      3.61 o 
   4   1   2      747.80      708.30      7.45 o 
   5   1   2      635.65      650.96      7.81 o 
   6   1   2        3.87        0.81      0.74 o 
   7   1   2       87.04       81.33      3.16 o 
  -9   2   2       74.22       98.41      5.66 o 
  -8   2   2      271.95      305.66      8.88 o 
  -7   2   2       62.68       56.53      3.50 o 
  -6   2   2        8.01        6.78      1.41 o 
  -5   2   2       10.53       20.83      1.67 o 
  -4   2   2      363.71      394.27      6.57 o 
  -3   2   2      557.69      567.69      6.90 o 
  -2   2   2     2356.58     2279.23     12.91 o 
  -1   2   2     1345.56     1198.33      9.68 o 
   0   2   2      435.75      508.09     10.74 o 
   1   2   2       46.23       78.95      1.71 o 
   2   2   2     1533.21     1469.38     21.77 o 
   3   2   2      919.33      896.97      8.30 o 
   4   2   2      197.09      192.28      4.38 o 
   5   2   2      275.53      257.69      8.97 o 
   6   2   2      132.63      137.19      8.51 o 
   7   2   2       11.88        6.79      1.20 o 
  -9   3   2        6.66        4.10      1.74 o 
  -8   3   2      103.72      110.11      5.24 o 
  -7   3   2       97.59       99.54      4.48 o 
  -6   3   2      161.16      162.41      5.08 o 
  -5   3   2      196.42      211.32      5.13 o 
  -4   3   2      234.90      251.71      4.88 o 
  -3   3   2     1270.10     1229.44      8.64 o 
  -2   3   2      293.81      316.83      9.08 o 
  -1   3   2      188.70      221.74      4.93 o 
   0   3   2     2932.75     3070.85     16.59 o 
   1   3   2      728.86      711.72     11.03 o 
   2   3   2      393.81      377.14      4.79 o 
   3   3   2      371.16      377.32      5.36 o 
   4   3   2      188.09      186.21      9.82 o 
   5   3   2       74.93       69.30      2.71 o 
   6   3   2       53.62       46.50      2.46 o 
  -8   4   2       78.09       86.25      4.61 o 
  -7   4   2      134.55      141.62      5.17 o 
  -6   4   2       18.85       21.41      1.92 o 
  -5   4   2      624.86      632.41      7.08 o 
  -4   4   2      253.58      256.25      3.70 o 
  -3   4   2      911.06      870.10      9.90 o 
  -2   4   2      935.26      860.86     11.77 o 
  -1   4   2      139.64      152.16      4.48 o 
   0   4   2      471.19      451.29      8.19 o 
   1   4   2     1362.56     1281.34     15.98 o 
   2   4   2      390.77      384.36      8.32 o 
   3   4   2       43.62       41.48      2.98 o 
   4   4   2        4.07        0.14      0.79 o 
   5   4   2       37.03       37.22      3.21 o 
  -8   5   2       15.13       14.42      2.14 o 
  -7   5   2      203.67      229.54      7.78 o 
  -6   5   2      103.44      110.36      4.99 o 
  -5   5   2      340.58      349.95      8.47 o 
  -4   5   2      405.40      387.83      8.42 o 
  -3   5   2      472.00      444.77      8.77 o 
  -2   5   2      630.02      563.53      9.77 o 
  -1   5   2      271.33      264.20      6.71 o 
   0   5   2      293.27      287.13      7.13 o 
   1   5   2       53.46       55.32      3.29 o 
   2   5   2       82.48       85.38      4.23 o 
   3   5   2       45.70       42.18      3.29 o 
   4   5   2       94.40       98.62      5.13 o 
  -7   6   2      188.93      221.89      7.77 o 
  -6   6   2      427.62      455.52     10.49 o 
  -5   6   2      140.21      150.47      5.64 o 
  -4   6   2       98.47       96.67      4.29 o 
  -3   6   2        5.51       -0.50      0.78 o 
  -2   6   2     1133.47     1110.50     15.73 o 
  -1   6   2      132.65      129.21      4.91 o 
   0   6   2      118.65      113.68      4.84 o 
   1   6   2        7.00        1.91      0.97 o 
   2   6   2       72.38       61.34      3.90 o 
   3   6   2      161.66      175.74      7.05 o 
  -6   7   2       88.65       94.08      4.89 o 
  -5   7   2       30.88       26.05      2.52 o 
  -4   7   2      520.15      501.11     10.63 o 
  -3   7   2       18.30       14.53      1.98 o 
  -2   7   2      140.83      143.90      5.75 o 
  -1   7   2      139.02      133.92      5.54 o 
   0   7   2       50.11       40.96      3.27 o 
   1   7   2      134.78      134.29      5.91 o 
   2   7   2      125.77      138.83      6.36 o 
  -5   8   2       81.29       91.14      4.83 o 
  -4   8   2      193.10      201.33      7.09 o 
  -3   8   2      179.44      193.31      7.12 o 
  -2   8   2       19.51       14.34      2.14 o 
  -1   8   2       95.45       86.80      4.80 o 
   0   8   2       86.68       81.11      4.71 o 
   0  -9   3       32.82       28.05      2.75 o 
   1  -9   3      182.88      219.63      7.34 o 
   2  -9   3      101.30      113.93      5.45 o 
   3  -9   3       93.50      100.02      5.24 o 
   4  -9   3       18.58       10.25      2.04 o 
   5  -9   3       18.97       12.55      2.21 o 
  -2  -8   3       57.25       54.11      3.65 o 
  -1  -8   3      175.98      185.79      6.26 o 
   0  -8   3       91.53       88.37      4.23 o 
   1  -8   3       34.44       31.86      2.63 o 
   2  -8   3       75.13       69.68      3.95 o 
   3  -8   3       60.12       55.20      3.60 o 
   4  -8   3      151.48      142.52      5.90 o 
   5  -8   3       10.03        5.28      1.57 o 
   6  -8   3      100.11      109.02      5.43 o 
  -4  -7   3       53.24       53.28      3.86 o 
  -3  -7   3       59.53       52.35      3.56 o 
  -2  -7   3      199.32      209.70      6.54 o 
  -1  -7   3       23.40       26.88      1.63 o 
   0  -7   3      185.01      187.32      3.94 o 
   1  -7   3       36.88       37.84      2.65 o 
   2  -7   3      124.43      118.24      4.80 o 
   3  -7   3       21.63       19.56      2.18 o 
   4  -7   3      393.85      380.47      9.08 o 
   5  -7   3      215.20      211.79      6.88 o 
   6  -7   3      137.72      130.86      5.50 o 
   7  -7   3      115.00      130.23      5.66 o 
  -5  -6   3      118.40      128.68      5.99 o 
  -4  -6   3      157.61      167.96      6.41 o 
  -3  -6   3        7.13        4.00      1.35 o 
  -2  -6   3       22.70       22.23      1.13 o 
  -1  -6   3      333.76      334.91      3.99 o 
   0  -6   3      443.78      456.52      4.57 o 
   1  -6   3      134.26      125.91      2.25 o 
   2  -6   3      251.80      239.84      5.23 o 
   3  -6   3      156.31      164.71      3.46 o 
   4  -6   3      299.18      302.68      4.92 o 
   5  -6   3      395.32      380.41      5.90 o 
   6  -6   3      130.54      129.19      3.57 o 
   7  -6   3      143.87      144.73      3.97 o 
  -6  -5   3       12.42        7.47      1.25 o 
  -5  -5   3        6.24        2.16      0.81 o 
  -4  -5   3       74.23       61.90      2.45 o 
  -3  -5   3      634.03      643.02      7.62 o 
  -2  -5   3      197.34      206.18      3.02 o 
  -1  -5   3      169.31      172.02      2.62 o 
   0  -5   3      204.57      199.83      2.70 o 
   1  -5   3      363.26      369.71      4.45 o 
   2  -5   3      202.88      214.26      4.09 o 
   3  -5   3     1223.08     1198.49     10.13 o 
   4  -5   3      331.15      334.76      5.04 o 
   5  -5   3      465.04      458.30      6.30 o 
   6  -5   3        7.70        2.35      0.79 o 
   7  -5   3      249.31      265.22      7.92 o 
   8  -5   3       84.47       83.83      4.78 o 
  -6  -4   3       26.88       18.72      1.58 o 
  -5  -4   3      119.45      119.86      3.52 o 
  -4  -4   3      214.05      206.10      4.24 o 
  -3  -4   3      730.32      702.02     11.06 o 
  -2  -4   3      338.64      332.84      3.64 o 
  -1  -4   3      113.47      146.13      4.25 o 
   0  -4   3        7.37        9.37      0.71 o 
   1  -4   3     2653.64     2574.82     17.05 o 
   2  -4   3      799.30      784.92      4.91 o 
   3  -4   3      506.50      504.26      5.79 o 
   4  -4   3       59.42       67.74      2.95 o 
   5  -4   3      663.73      640.77      7.30 o 
   6  -4   3      147.56      150.80      3.53 o 
   7  -4   3       17.58       14.26      2.04 o 
   8  -4   3       46.90       35.49      3.23 o 
  -7  -3   3       95.95       94.50      4.96 o 
  -6  -3   3      211.47      201.10      4.75 o 
  -5  -3   3      399.47      389.28      6.77 o 
  -4  -3   3      141.97      135.02      4.21 o 
  -3  -3   3       97.52      111.49      2.68 o 
  -2  -3   3       21.78       41.27      1.17 o 
  -1  -3   3     1180.51     1218.89     12.07 o 
   0  -3   3     2306.81     2239.19     21.24 o 
   1  -3   3      864.82      851.64     12.28 o 
   2  -3   3     1080.05      990.92     12.01 o 
   3  -3   3       89.30      116.93      3.06 o 
   4  -3   3       52.26       67.12      1.98 o 
   5  -3   3      170.76      170.63      3.38 o 
   6  -3   3      325.01      307.23      8.07 o 
   7  -3   3       48.24       46.45      3.39 o 
   8  -3   3       33.25       23.82      2.68 o 
  -7  -2   3      168.14      174.41      6.55 o 
  -6  -2   3      101.48       98.69      4.53 o 
  -5  -2   3      173.15      158.13      3.71 o 
  -4  -2   3      125.61      135.55      3.10 o 
  -3  -2   3      363.15      371.46      6.18 o 
  -2  -2   3     1795.97     1739.23     45.37 o 
  -1  -2   3      197.50      251.35      5.49 o 
   0  -2   3     1454.31     1434.60      9.64 o 
   1  -2   3      109.82      180.44      4.00 o 
   2  -2   3      320.90      350.68      4.08 o 
   3  -2   3     1137.48     1080.26     19.45 o 
   4  -2   3       48.98       54.31      1.70 o 
   5  -2   3      111.91      122.59      4.60 o 
   6  -2   3      157.97      144.36      5.55 o 
   7  -2   3      167.36      166.58      6.40 o 
   8  -2   3      125.22      132.51      6.25 o 
  -8  -1   3       50.77       55.34      4.06 o 
  -7  -1   3      149.45      156.69      6.15 o 
  -6  -1   3      187.18      179.44      5.89 o 
  -5  -1   3       80.59       89.08      3.77 o 
  -4  -1   3      110.20      130.51      4.10 o 
  -3  -1   3      513.65      525.46      7.91 o 
  -2  -1   3     1229.39     1255.06     12.71 o 
  -1  -1   3     1611.09     1689.65     15.29 o 
   0  -1   3      140.40       11.64      1.05 o 
   1  -1   3      901.65      943.69     12.39 o 
   2  -1   3       11.89       24.17      0.80 o 
   3  -1   3     1859.55     1784.44     15.83 o 
   4  -1   3      582.51      568.20      4.55 o 
   5  -1   3      286.89      274.01      4.47 o 
   6  -1   3      110.18       99.40      4.68 o 
   7  -1   3       49.35       38.26      3.15 o 
  -8   0   3       70.68       69.89      4.47 o 
  -7   0   3       79.07       73.00      4.09 o 
  -6   0   3      128.26      121.04      4.76 o 
  -5   0   3      290.67      278.47      6.52 o 
  -4   0   3        7.00        8.82      1.12 o 
  -3   0   3      392.68      404.74      6.51 o 
  -2   0   3      459.35      495.86      6.69 o 
  -1   0   3     2113.82     2044.24     16.87 o 
   0   0   3      347.18      392.88      3.82 o 
   1   0   3     1850.54     1831.45     28.56 o 
   2   0   3      969.31      925.97     10.60 o 
   3   0   3      851.98      827.90      7.29 o 
   4   0   3      217.66      231.36      3.90 o 
   5   0   3       69.27       66.91      2.34 o 
   6   0   3      198.21      190.10      5.83 o 
   7   0   3       76.25       79.13      4.59 o 
  -8   1   3       41.65       39.26      3.35 o 
  -7   1   3        5.67        1.45      0.88 o 
  -6   1   3       11.02       15.96      1.88 o 
  -5   1   3      476.66      452.94      8.31 o 
  -4   1   3     1712.58     1629.83     16.33 o 
  -3   1   3      258.44      274.61      4.99 o 
  -2   1   3      278.82      328.73      4.96 o 
  -1   1   3      752.55      777.49      6.11 o 
   0   1   3     2931.66     2865.23     15.83 o 
   1   1   3     1843.03     1893.19     40.39 o 
   2   1   3      542.29      540.58      6.59 o 
   3   1   3       56.22       68.31      2.05 o 
   4   1   3      438.16      405.66      5.65 o 
   5   1   3        4.88        1.81      0.69 o 
   6   1   3      420.24      479.16      7.41 o 
   7   1   3       91.84       97.83      5.20 o 
  -8   2   3       55.85       54.29      3.74 o 
  -7   2   3       70.54       71.55      3.90 o 
  -6   2   3      310.68      317.01      7.37 o 
  -5   2   3      339.35      332.17      6.72 o 
  -4   2   3      796.34      782.63      9.81 o 
  -3   2   3      257.31      297.96      4.91 o 
  -2   2   3     1366.06     1332.46      9.10 o 
  -1   2   3     1052.41      983.74      7.19 o 
   0   2   3     2272.53     2242.57     13.21 o 
   1   2   3       33.12       54.80      1.59 o 
   2   2   3      309.43      310.78     14.21 o 
   3   2   3       11.36       15.27      1.11 o 
   4   2   3     1080.78     1068.39     10.39 o 
   5   2   3      141.55      140.01      3.77 o 
   6   2   3       24.09       20.57      1.64 o 
  -8   3   3      172.11      190.91      6.83 o 
  -7   3   3      335.98      364.90      8.60 o 
  -6   3   3      257.67      260.00      6.46 o 
  -5   3   3       27.95       35.15      2.07 o 
  -4   3   3      550.11      542.11      5.94 o 
  -3   3   3      591.49      550.19      5.39 o 
  -2   3   3     1499.64     1369.98     30.56 o 
  -1   3   3      592.84      562.27      4.90 o 
   0   3   3      438.23      438.98      5.19 o 
   1   3   3      219.93      234.22      3.52 o 
   2   3   3      153.61      182.58      7.52 o 
   3   3   3      130.29      147.01      3.42 o 
   4   3   3       81.24       76.56      2.73 o 
   5   3   3      160.90      173.07      4.43 o 
   6   3   3       47.01       47.29      2.53 o 
  -8   4   3      101.58      114.40      5.12 o 
  -7   4   3       32.84       31.62      2.52 o 
  -6   4   3      265.98      277.60      7.83 o 
  -5   4   3      250.68      259.28      7.39 o 
  -4   4   3      580.39      563.40     10.52 o 
  -3   4   3     1186.53     1142.92     15.21 o 
  -2   4   3      135.56      126.10      4.40 o 
  -1   4   3       94.53      105.43      4.00 o 
   0   4   3        8.11       15.34      1.76 o 
   1   4   3      494.62      487.04      9.48 o 
   2   4   3      262.27      258.33      7.06 o 
   3   4   3       36.32       36.40      2.94 o 
   4   4   3       98.95       96.38      4.86 o 
   5   4   3      120.48      131.77      6.03 o 
  -8   5   3      137.96      169.75      7.48 o 
  -7   5   3      103.02      127.18      6.09 o 
  -6   5   3      116.27      124.55      5.56 o 
  -5   5   3      358.22      364.36      9.00 o 
  -4   5   3      225.17      229.55      6.81 o 
  -3   5   3      203.04      194.61      6.02 o 
  -2   5   3      123.02      117.84      4.56 o 
  -1   5   3       54.70       55.59      3.24 o 
   0   5   3       88.47       90.05      4.15 o 
   1   5   3       25.79       30.80      2.59 o 
   2   5   3      668.74      638.01     12.48 o 
   3   5   3      189.50      187.99      7.00 o 
   4   5   3       79.03       81.07      4.89 o 
  -7   6   3      184.72      207.59      7.83 o 
  -6   6   3      198.72      228.84      7.74 o 
  -5   6   3       29.87       23.44      2.40 o 
  -4   6   3       90.42       92.60      4.44 o 
  -3   6   3       44.68       37.47      2.77 o 
  -2   6   3      129.34      121.79      5.05 o 
  -1   6   3       95.49       99.75      4.74 o 
   0   6   3      629.09      613.11     12.14 o 
   1   6   3      144.35      129.13      5.54 o 
   2   6   3      104.02       99.59      5.17 o 
   3   6   3      106.47      113.03      5.88 o 
  -7   7   3       26.91       24.76      2.90 o 
  -6   7   3      182.48      218.39      7.90 o 
  -5   7   3      151.04      157.26      6.39 o 
  -4   7   3        6.75        1.43      1.10 o 
  -3   7   3       68.86       65.83      3.98 o 
  -2   7   3      326.06      356.72      9.59 o 
  -1   7   3      235.39      231.16      7.60 o 
   0   7   3      114.84      105.14      5.28 o 
   1   7   3      119.38      124.70      5.94 o 
  -5   8   3       99.03      107.14      5.45 o 
  -4   8   3      127.28      134.60      6.06 o 
  -3   8   3      140.66      159.05      6.75 o 
  -2   8   3       95.66       94.87      5.12 o 
  -1   8   3      154.23      186.71      7.33 o 
   0  -9   4        8.32        1.52      1.29 o 
   1  -9   4       84.66       83.88      4.66 o 
   2  -9   4       91.82      101.46      5.11 o 
   3  -9   4       41.80       44.63      3.58 o 
   4  -9   4       55.88       49.68      3.70 o 
  -2  -8   4       37.65       35.32      2.95 o 
  -1  -8   4       60.42       63.32      3.72 o 
   0  -8   4        9.20        3.21      1.31 o 
   1  -8   4       34.99       26.68      2.45 o 
   2  -8   4      256.95      248.57      7.46 o 
   3  -8   4      202.21      206.45      6.95 o 
   4  -8   4       80.46       69.08      4.12 o 
   5  -8   4      131.41      129.61      5.72 o 
   6  -8   4       96.46       96.74      5.08 o 
  -4  -7   4       23.21       17.81      2.33 o 
  -3  -7   4       25.60       23.07      2.43 o 
  -2  -7   4        6.65        5.43      1.40 o 
  -1  -7   4      326.38      333.11      6.71 o 
   0  -7   4      294.71      274.45      7.13 o 
   1  -7   4      178.69      176.89      5.78 o 
   2  -7   4       58.54       58.65      3.36 o 
   3  -7   4      277.50      258.06      7.28 o 
   4  -7   4      466.22      444.99      9.87 o 
   5  -7   4      147.70      138.46      5.52 o 
   6  -7   4       63.28       61.89      3.76 o 
   7  -7   4       39.85       34.87      3.02 o 
  -5  -6   4       71.33       76.53      3.13 o 
  -4  -6   4        6.91        7.32      1.13 o 
  -3  -6   4      251.37      252.98      4.92 o 
  -2  -6   4       81.39       79.43      2.10 o 
  -1  -6   4      361.69      354.44      7.71 o 
   0  -6   4      349.54      345.57      4.02 o 
   1  -6   4      306.12      273.46      4.61 o 
   2  -6   4      456.44      447.95      8.77 o 
   3  -6   4      140.66      146.94      3.43 o 
   4  -6   4      219.80      215.52      4.34 o 
   5  -6   4      300.52      291.45      5.31 o 
   6  -6   4        3.67        0.37      0.73 o 
   7  -6   4       94.00       94.16      4.98 o 
  -6  -5   4        1.70        0.09      0.87 o 
  -5  -5   4      133.72      142.95      4.16 o 
  -4  -5   4      226.00      217.29      5.73 o 
  -3  -5   4      291.91      292.88      9.04 o 
  -2  -5   4      178.79      173.53      2.88 o 
  -1  -5   4      185.75      195.52      2.93 o 
   0  -5   4      415.00      417.89      8.03 o 
   1  -5   4      305.37      299.54      8.14 o 
   2  -5   4      554.94      531.64      8.85 o 
   3  -5   4      779.04      752.21     13.86 o 
   4  -5   4        5.26        1.89      1.21 o 
   5  -5   4      205.37      202.67      4.26 o 
   6  -5   4       79.78       72.77      2.68 o 
   7  -5   4       56.15       53.51      3.74 o 
  -6  -4   4      110.24      112.66      3.74 o 
  -5  -4   4       67.77       64.55      4.59 o 
  -4  -4   4       95.18       95.96      2.92 o 
  -3  -4   4      381.09      362.01      5.36 o 
  -2  -4   4      312.02      315.14      3.69 o 
  -1  -4   4      256.95      274.84      3.23 o 
   0  -4   4      991.30      985.15      6.44 o 
   1  -4   4      677.46      606.81      9.45 o 
   2  -4   4       41.85       51.45      2.52 o 
   3  -4   4      181.61      171.77      8.01 o 
   4  -4   4      286.54      278.54      4.62 o 
   5  -4   4       75.86       71.57      2.41 o 
   6  -4   4       71.56       69.69      3.92 o 
   7  -4   4       60.95       49.53      3.60 o 
  -7  -3   4       81.47       83.44      4.71 o 
  -6  -3   4       15.61       11.49      1.76 o 
  -5  -3   4      283.73      271.62      5.20 o 
  -4  -3   4      126.67      122.76      3.82 o 
  -3  -3   4      300.98      288.46      5.14 o 
  -2  -3   4      670.43      672.27      7.27 o 
  -1  -3   4      119.77      140.11      2.52 o 
   0  -3   4      697.36      682.95     14.03 o 
   1  -3   4      681.99      645.87     10.15 o 
   2  -3   4      395.47      392.18      5.73 o 
   3  -3   4       11.53        1.02      0.54 o 
   4  -3   4       23.77       29.03      1.44 o 
   5  -3   4      323.69      320.46      5.01 o 
   6  -3   4      486.93      473.18     10.60 o 
   7  -3   4       64.31       65.68      4.15 o 
  -7  -2   4      170.41      182.19      6.87 o 
  -6  -2   4       62.16       66.37      3.83 o 
  -5  -2   4      180.37      170.62      5.53 o 
  -4  -2   4      315.90      319.54      7.12 o 
  -3  -2   4      373.97      375.48      7.17 o 
  -2  -2   4      552.18      558.42      8.48 o 
  -1  -2   4      101.95      122.15      3.60 o 
   0  -2   4      354.68      365.26      7.23 o 
   1  -2   4      238.97      274.37      3.94 o 
   2  -2   4      140.81      152.19      3.05 o 
   3  -2   4      567.98      560.62      4.16 o 
   4  -2   4      603.88      595.13      6.53 o 
   5  -2   4      156.54      167.20      5.76 o 
   6  -2   4      338.77      325.44      8.85 o 
   7  -2   4       90.88       88.80      4.98 o 
  -8  -1   4       35.90       38.89      3.47 o 
  -7  -1   4      113.14      125.72      5.54 o 
  -6  -1   4      171.22      163.29      5.76 o 
  -5  -1   4      105.32      104.83      4.21 o 
  -4  -1   4       22.97       32.00      2.16 o 
  -3  -1   4       94.55      120.59      3.76 o 
  -2  -1   4     3554.17     3509.39     28.30 o 
  -1  -1   4      523.66      545.97      7.97 o 
   0  -1   4       26.84        1.53      0.38 o 
   1  -1   4      154.58      189.81      2.64 o 
   2  -1   4     1690.25     1654.33     30.48 o 
   3  -1   4      884.62      839.79      7.15 o 
   4  -1   4      441.19      413.61      7.19 o 
   5  -1   4      154.89      143.21      5.36 o 
   6  -1   4       45.61       37.87      3.03 o 
   7  -1   4      135.49      149.23      6.49 o 
  -8   0   4       57.54       60.76      4.10 o 
  -7   0   4       37.13       33.94      2.83 o 
  -6   0   4       97.29      108.01      4.55 o 
  -5   0   4       63.55       66.00      3.26 o 
  -4   0   4     2323.35     2209.44     21.46 o 
  -3   0   4       19.04        0.97      0.57 o 
  -2   0   4      611.37      623.94      8.37 o 
  -1   0   4     1475.94     1374.80      9.91 o 
   0   0   4     1374.17     1390.42     15.62 o 
   1   0   4      584.77      579.93     16.72 o 
   2   0   4      333.27      366.23      4.46 o 
   3   0   4      444.27      431.60      5.29 o 
   4   0   4      105.83      110.90      3.13 o 
   5   0   4       84.22       81.26      2.67 o 
   6   0   4      386.54      409.63     10.28 o 
   7   0   4       98.06      105.86      5.53 o 
  -8   1   4       11.94        8.92      1.90 o 
  -7   1   4       17.86       12.98      1.78 o 
  -6   1   4      824.62      804.43     12.75 o 
  -5   1   4      197.68      198.85      5.44 o 
  -4   1   4      920.54      891.09     11.50 o 
  -3   1   4      810.55      800.56      9.88 o 
  -2   1   4      142.37      182.32      4.27 o 
  -1   1   4      462.99      478.23      4.98 o 
   0   1   4      600.24      591.37      5.74 o 
   1   1   4      665.97      692.27      6.57 o 
   2   1   4      207.98      215.57      4.39 o 
   3   1   4       48.86       52.32      1.94 o 
   4   1   4      982.14     1009.91      9.98 o 
   5   1   4       68.34       67.73      2.59 o 
   6   1   4       52.02       48.12      3.49 o 
  -8   2   4      172.65      184.91      6.85 o 
  -7   2   4      134.62      134.88      5.33 o 
  -6   2   4      177.61      178.02      5.52 o 
  -5   2   4      456.67      456.49      8.17 o 
  -4   2   4      282.94      289.60      5.67 o 
  -3   2   4      228.71      244.07      3.72 o 
  -2   2   4      569.56      549.26      5.61 o 
  -1   2   4      720.99      697.84      7.89 o 
   0   2   4      131.50      163.79      6.00 o 
   1   2   4       76.23       96.32      2.35 o 
   2   2   4      758.98      774.09      7.77 o 
   3   2   4      193.31      202.03      4.03 o 
   4   2   4      113.44      114.87      3.31 o 
   5   2   4      169.44      178.56      4.44 o 
   6   2   4       34.07       30.73      4.13 o 
  -8   3   4      103.43      122.75      5.45 o 
  -7   3   4      151.86      158.45      5.57 o 
  -6   3   4      249.31      253.01      6.38 o 
  -5   3   4       74.59       75.11      3.07 o 
  -4   3   4      481.72      458.39      5.64 o 
  -3   3   4      308.09      288.85      5.10 o 
  -2   3   4        7.25        6.20      0.61 o 
  -1   3   4      714.58      700.37      6.30 o 
   0   3   4      671.56      678.11     19.30 o 
   1   3   4      141.69      152.28      6.34 o 
   2   3   4       18.54       21.41      1.32 o 
   3   3   4      241.51      252.68      4.79 o 
   4   3   4      168.19      182.03      4.36 o 
   5   3   4      160.60      185.07      6.86 o 
  -6   4   4      224.65      227.45      7.66 o 
  -5   4   4      119.77      125.17      5.36 o 
  -4   4   4       98.88       95.03      4.42 o 
  -3   4   4      535.67      496.49      9.85 o 
  -2   4   4       80.55       87.46      3.92 o 
  -1   4   4       16.62       23.86      2.07 o 
   0   4   4      157.57      160.98      5.52 o 
   1   4   4      531.50      510.70     10.22 o 
   2   4   4      405.37      394.79      9.27 o 
   3   4   4      175.87      194.10      6.86 o 
   4   4   4       89.40       77.27      4.54 o 
  -8   5   4      124.27      161.58      7.61 o 
  -7   5   4       66.43       70.90      4.71 o 
  -6   5   4       27.62       26.74      2.83 o 
  -5   5   4       73.04       66.57      3.97 o 
  -4   5   4       88.84       79.75      4.15 o 
  -3   5   4      310.07      315.20      8.14 o 
  -2   5   4      139.91      132.81      5.14 o 
  -1   5   4      204.86      183.20      6.15 o 
   0   5   4      272.96      265.81      7.55 o 
   1   5   4      438.66      435.72     10.22 o 
   2   5   4      270.59      266.30      8.20 o 
   3   5   4      105.70      118.86      5.76 o 
  -7   6   4       81.88       90.98      5.49 o 
  -6   6   4       80.39       75.48      4.70 o 
  -5   6   4      197.11      190.82      7.04 o 
  -4   6   4        5.01        1.93      0.97 o 
  -3   6   4      315.15      309.00      8.48 o 
  -2   6   4      358.89      350.36      9.16 o 
  -1   6   4      447.19      467.01     10.99 o 
   0   6   4      211.02      220.13      7.38 o 
   1   6   4       75.19       67.66      4.30 o 
   2   6   4       60.34       55.78      4.12 o 
  -6   7   4       17.49       11.77      2.05 o 
  -5   7   4      273.09      317.48      9.63 o 
  -4   7   4      110.91      106.62      5.33 o 
  -3   7   4      135.05      135.51      5.96 o 
  -2   7   4      222.51      235.83      8.11 o 
  -1   7   4      106.79       99.75      5.21 o 
   0   7   4       77.12       78.64      4.82 o 
   0  -9   5       46.94       39.47      3.28 o 
   1  -9   5       56.19       54.57      3.84 o 
   2  -9   5      117.06      126.53      5.75 o 
   3  -9   5       94.36       93.71      5.01 o 
  -1  -8   5       69.23       61.00      3.77 o 
   0  -8   5       45.99       41.34      3.13 o 
   1  -8   5      182.99      196.29      6.70 o 
   2  -8   5      151.25      157.34      6.01 o 
   3  -8   5      402.59      420.18     10.16 o 
   4  -8   5       46.08       37.83      3.20 o 
   5  -8   5       28.31       25.04      2.73 o 
  -3  -7   5      137.61      138.13      5.58 o 
  -2  -7   5       78.19       75.39      2.73 o 
  -1  -7   5      321.92      339.22      8.30 o 
   0  -7   5      137.32      127.07      4.98 o 
   1  -7   5      444.41      437.28      9.56 o 
   2  -7   5       70.86       67.27      2.53 o 
   3  -7   5      105.52      105.67      3.22 o 
   4  -7   5       79.69       77.69      2.82 o 
   5  -7   5       17.85       13.26      1.37 o 
   6  -7   5       94.90      105.80      3.55 o 
  -5  -6   5      213.72      274.47      6.03 o 
  -4  -6   5      103.12      102.96      3.57 o 
  -3  -6   5       37.79       33.53      1.91 o 
  -2  -6   5       99.04       93.67      2.33 o 
  -1  -6   5      494.42      519.52      5.41 o 
   0  -6   5      358.50      350.56      5.59 o 
   1  -6   5      204.16      200.71      4.50 o 
   2  -6   5       45.34       45.02      2.00 o 
   3  -6   5       15.20       17.84      1.37 o 
   4  -6   5      143.13      142.26      3.72 o 
   5  -6   5      107.57      108.37      5.02 o 
   6  -6   5      218.54      217.77      4.96 o 
   7  -6   5       48.74       52.04      3.82 o 
  -5  -5   5       18.00       12.58      1.32 o 
  -4  -5   5      221.05      237.22      4.99 o 
  -3  -5   5      166.95      159.85      4.50 o 
  -2  -5   5      233.58      222.55      3.38 o 
  -1  -5   5      260.28      254.65      3.47 o 
   0  -5   5      322.75      315.91      9.78 o 
   1  -5   5        5.75        1.12      0.90 o 
   2  -5   5      134.94      135.87      3.32 o 
   3  -5   5      122.21      129.90      3.33 o 
   4  -5   5      877.10      869.06     18.57 o 
   5  -5   5        8.92        4.63      1.48 o 
   6  -5   5       31.65       23.40      1.63 o 
   7  -5   5       70.11       62.15      4.29 o 
  -6  -4   5       50.34       48.46      3.49 o 
  -5  -4   5       14.16        9.04      1.73 o 
  -4  -4   5      192.79      190.81      6.07 o 
  -3  -4   5      402.37      397.45      5.80 o 
  -2  -4   5      668.73      646.46      6.80 o 
  -1  -4   5        7.45        1.05      0.53 o 
   0  -4   5       96.20      108.81      2.92 o 
   1  -4   5      113.28      129.40      3.09 o 
   2  -4   5      631.15      594.48      9.43 o 
   3  -4   5       25.29       31.42      1.64 o 
   4  -4   5      291.44      280.94      4.93 o 
   5  -4   5      304.43      295.31      7.04 o 
   6  -4   5       90.97       90.06      4.80 o 
   7  -4   5      142.36      156.53      6.73 o 
  -7  -3   5       18.17       13.70      2.26 o 
  -6  -3   5       90.89       91.13      4.68 o 
  -5  -3   5      216.31      227.29      6.81 o 
  -4  -3   5      422.69      413.63      8.77 o 
  -3  -3   5       82.92       83.56      3.70 o 
  -2  -3   5        5.85        5.24      1.03 o 
  -1  -3   5      165.72      186.02      6.39 o 
   0  -3   5      236.18      249.37      5.79 o 
   1  -3   5      769.98      700.27      8.04 o 
   2  -3   5      527.83      490.55     10.16 o 
   3  -3   5      173.95      177.78      4.59 o 
   4  -3   5      143.66      142.58      3.47 o 
   5  -3   5      520.45      526.70     11.05 o 
   6  -3   5      340.57      392.70     10.14 o 
   7  -3   5       93.43       91.72      5.18 o 
  -7  -2   5       68.82       72.20      4.43 o 
  -6  -2   5      136.82      138.74      5.62 o 
  -4  -2   5       47.91       48.85      2.91 o 
  -3  -2   5      458.64      435.66      8.27 o 
  -2  -2   5        7.87       11.54      1.45 o 
  -1  -2   5      287.70      299.13      6.36 o 
   0  -2   5      833.39      794.98     11.15 o 
   1  -2   5      485.02      493.31      7.99 o 
   2  -2   5     1432.37     1374.74     11.14 o 
   3  -2   5      422.33      422.22      5.68 o 
   4  -2   5      282.77      288.92      7.52 o 
   5  -2   5      166.26      158.12      5.93 o 
   6  -2   5       77.80       80.10      4.56 o 
   7  -2   5      115.64      107.26      5.68 o 
  -8  -1   5       49.51       49.55      3.92 o 
  -7  -1   5      140.29      146.91      6.09 o 
  -6  -1   5      113.02      111.91      4.94 o 
  -5  -1   5       43.78       41.45      2.72 o 
  -4  -1   5       49.05       50.91      2.86 o 
  -3  -1   5      227.91      236.52      5.70 o 
  -2  -1   5     1990.91     1965.70     19.57 o 
  -1  -1   5      290.82      303.84      6.19 o 
   0  -1   5     1812.04     1801.28     33.60 o 
   1  -1   5       54.54       83.04      1.98 o 
   2  -1   5      476.76      489.06      7.18 o 
   3  -1   5      388.67      372.84      8.00 o 
   4  -1   5      247.30      245.61      6.89 o 
   5  -1   5      309.66      297.90      8.30 o 
   6  -1   5       52.28       46.20      3.53 o 
   7  -1   5       31.21       26.56      2.94 o 
  -8   0   5       48.20       55.48      4.05 o 
  -7   0   5       68.41       69.14      4.10 o 
  -6   0   5      396.33      371.11      8.79 o 
  -5   0   5       80.40       80.01      3.61 o 
  -4   0   5      243.39      241.82      5.96 o 
  -3   0   5      182.45      195.06      4.94 o 
  -2   0   5     1987.72     1909.83     18.40 o 
  -1   0   5      482.61      501.45      5.56 o 
   0   0   5      154.23      182.11      3.17 o 
   1   0   5      113.92      135.03      2.73 o 
   2   0   5      449.06      414.93      5.22 o 
   3   0   5      686.75      686.02     21.72 o 
   4   0   5      119.67      121.45      4.84 o 
   5   0   5      136.69      124.79      5.33 o 
   6   0   5       50.74       50.36      3.77 o 
  -8   1   5      101.59      104.28      5.33 o 
  -7   1   5       38.65       37.49      2.96 o 
  -6   1   5       46.87       48.06      3.11 o 
  -5   1   5      588.22      561.93      9.71 o 
  -4   1   5      514.48      495.13      8.45 o 
  -3   1   5      332.79      324.60      6.24 o 
  -2   1   5       18.86       30.27      1.36 o 
  -1   1   5       99.32      121.76      2.62 o 
   0   1   5      341.14      342.16      4.61 o 
   1   1   5     1003.89      998.98     14.61 o 
   2   1   5      359.81      368.76      5.19 o 
   3   1   5      766.36      751.16     15.70 o 
   4   1   5       14.21        5.52      0.89 o 
   5   1   5       23.50       18.35      2.24 o 
   6   1   5       83.72       84.44      4.87 o 
  -8   2   5       22.05       19.06      2.30 o 
  -7   2   5      108.17      105.21      4.74 o 
  -6   2   5       55.33       63.91      3.41 o 
  -5   2   5      391.14      383.15      7.63 o 
  -4   2   5       94.09      104.69      3.56 o 
  -3   2   5      147.75      153.15      3.16 o 
  -2   2   5       62.70       79.45      2.16 o 
  -1   2   5      971.76      912.11      8.18 o 
   0   2   5      468.09      449.20     11.86 o 
   1   2   5      813.23      801.07      8.00 o 
   2   2   5       54.20       27.83      1.53 o 
   3   2   5      194.54      187.99      4.12 o 
   4   2   5      241.27      258.99      5.27 o 
   5   2   5      131.78      151.60      5.36 o 
  -8   3   5       42.37       44.54      3.40 o 
  -7   3   5      191.44      209.85      6.57 o 
  -6   3   5       79.44       78.49      3.57 o 
  -5   3   5      135.49      132.56      3.35 o 
  -4   3   5       46.42       50.96      1.92 o 
  -3   3   5      161.64      159.96      3.14 o 
  -2   3   5      357.49      349.79      7.92 o 
  -1   3   5      637.89      619.81     10.76 o 
   0   3   5      284.71      238.38      6.55 o 
   1   3   5      140.57      124.58      4.74 o 
   2   3   5      127.83      123.40      5.01 o 
   3   3   5      135.66      132.78      5.45 o 
   4   3   5      279.34      327.69      9.18 o 
  -8   4   5       37.74       38.13      3.68 o 
  -7   4   5       71.38       77.48      4.99 o 
  -6   4   5       57.64       73.97      4.57 o 
  -5   4   5       29.58       28.07      2.75 o 
  -4   4   5      377.30      357.94      8.94 o 
  -3   4   5      216.71      216.09      6.68 o 
  -2   4   5      349.61      316.98      8.07 o 
  -1   4   5      107.00      102.11      4.49 o 
   0   4   5      304.57      294.89      7.99 o 
   1   4   5      522.41      494.24     10.59 o 
   2   4   5      172.15      174.93      6.37 o 
   3   4   5       98.65      108.32      5.31 o 
   4   4   5       68.82       60.14      4.31 o 
  -7   5   5       15.22       12.10      2.28 o 
  -6   5   5       46.46       44.54      3.67 o 
  -5   5   5       91.35       90.83      4.93 o 
  -4   5   5      301.99      294.96      8.51 o 
  -3   5   5      464.67      446.32     10.34 o 
  -2   5   5      269.71      243.15      7.35 o 
  -1   5   5      396.71      381.98      9.49 o 
   0   5   5        9.00        5.50      1.33 o 
   1   5   5      194.81      188.17      6.90 o 
   2   5   5      151.91      154.45      6.47 o 
  -6   6   5       80.43       77.18      4.99 o 
  -5   6   5      184.73      196.79      7.52 o 
  -4   6   5      180.96      183.41      7.03 o 
  -3   6   5      358.89      358.52      9.60 o 
  -2   6   5       16.51        7.56      1.78 o 
  -1   6   5      133.17      126.20      5.91 o 
   0   6   5      113.85      110.44      5.52 o 
   1   6   5       68.96       61.75      4.36 o 
  -5   7   5      127.61      153.95      7.00 o 
  -4   7   5       16.94       11.61      2.16 o 
  -3   7   5       46.43       40.40      3.44 o 
  -2   7   5      107.09      118.05      5.95 o 
  -1   7   5       67.31       68.75      4.55 o 
  -1  -8   6      106.98      129.15      5.66 o 
   0  -8   6       16.63       11.70      2.04 o 
   1  -8   6       85.83       76.91      4.32 o 
   2  -8   6      153.62      168.29      6.44 o 
   3  -8   6       72.00       78.81      4.45 o 
   4  -8   6       37.06       36.85      3.23 o 
  -3  -7   6       46.55       49.77      3.49 o 
  -2  -7   6       94.03       97.40      3.27 o 
  -1  -7   6      147.45      147.35      4.18 o 
   0  -7   6      110.96      104.50      3.32 o 
   1  -7   6       23.44       25.61      1.76 o 
   2  -7   6       12.50       10.91      2.03 o 
   3  -7   6      126.62      128.37      6.69 o 
   4  -7   6      108.90       98.74      3.41 o 
   5  -7   6      113.05      117.17      3.79 o 
  -4  -6   6      105.60      114.36      5.22 o 
  -3  -6   6       36.77       30.63      1.87 o 
  -2  -6   6       66.00       63.07      2.58 o 
  -1  -6   6       68.97       74.41      2.97 o 
   0  -6   6       43.16       44.68      2.59 o 
   1  -6   6      180.56      201.57      4.47 o 
   2  -6   6      128.88      125.24      3.54 o 
   3  -6   6       61.35       50.67      2.33 o 
   4  -6   6      408.02      396.45      6.67 o 
   5  -6   6       48.19       43.54      2.31 o 
   6  -6   6       68.99       72.94      3.05 o 
  -5  -5   6       63.11       67.52      4.19 o 
  -4  -5   6      115.34      103.32      4.80 o 
  -3  -5   6       37.47       31.75      2.71 o 
  -2  -5   6       40.42       38.50      2.03 o 
  -1  -5   6      136.37      143.08      3.58 o 
   0  -5   6      185.65      181.48      4.07 o 
   1  -5   6       30.52       24.86      1.63 o 
   2  -5   6      833.86      785.47      9.05 o 
   3  -5   6       71.26       68.48      2.59 o 
   4  -5   6      151.13      153.64      3.97 o 
   5  -5   6      102.40       89.35      3.12 o 
   6  -5   6      169.26      182.79      7.20 o 
  -6  -4   6       57.14       51.17      3.70 o 
  -5  -4   6       16.22       10.80      1.73 o 
  -4  -4   6       96.14       85.81      4.31 o 
  -3  -4   6       97.78      107.42      4.59 o 
  -2  -4   6       84.00       89.58      4.08 o 
  -1  -4   6      203.47      198.45      6.10 o 
   0  -4   6      644.53      607.00      9.43 o 
   1  -4   6      111.08      108.99      3.05 o 
   2  -4   6       54.19       55.86      2.22 o 
   3  -4   6      585.45      570.44      7.52 o 
   4  -4   6      454.40      456.70      6.83 o 
   5  -4   6      256.75      260.24      5.19 o 
   6  -4   6       45.69       40.46      3.39 o 
  -7  -3   6       13.92       10.58      2.02 o 
  -6  -3   6       75.02       70.99      4.26 o 
  -5  -3   6       54.20       49.47      3.34 o 
  -4  -3   6       42.07       41.49      2.87 o 
  -3  -3   6      328.77      329.63      7.83 o 
  -2  -3   6      110.70      113.49      4.39 o 
  -1  -3   6      270.15      273.43      6.75 o 
   0  -3   6      230.81      252.31      6.56 o 
   1  -3   6     1413.18     1358.91     11.89 o 
   2  -3   6      598.41      557.58     14.39 o 
   3  -3   6      226.53      205.20      4.24 o 
   4  -3   6       83.19       80.46      2.72 o 
   5  -3   6      254.04      250.29      7.84 o 
   6  -3   6       16.31       15.67      2.24 o 
  -7  -2   6       27.50       22.40      2.56 o 
  -6  -2   6       15.82       11.03      1.90 o 
  -5  -2   6      141.67      134.96      5.26 o 
  -4  -2   6      185.95      184.53      5.90 o 
  -3  -2   6      565.59      534.62      9.86 o 
  -2  -2   6      125.54      136.36      4.69 o 
  -1  -2   6      405.68      411.40      8.21 o 
   0  -2   6     1056.25     1048.48      8.78 o 
   1  -2   6      735.15      699.46     11.39 o 
   2  -2   6      323.23      320.03      7.63 o 
   3  -2   6      156.79      142.45      5.33 o 
   4  -2   6        8.48        6.93      1.48 o 
   5  -2   6      102.20       98.23      4.93 o 
   6  -2   6      133.07      133.85      6.14 o 
  -7  -1   6       75.25       79.98      4.50 o 
  -6  -1   6      155.01      146.16      5.68 o 
  -5  -1   6      187.67      180.34      5.91 o 
  -4  -1   6       17.10       20.60      1.93 o 
  -3  -1   6      596.44      609.28     10.29 o 
  -2  -1   6     1407.19     1433.20     16.97 o 
  -1  -1   6      443.18      426.72      5.39 o 
   0  -1   6       97.42      112.46      2.61 o 
   1  -1   6      141.24      152.75      3.00 o 
   2  -1   6      172.59      174.94      5.50 o 
   3  -1   6      157.59      157.11      5.52 o 
   4  -1   6      277.18      256.41      7.53 o 
   5  -1   6       52.90       46.17      3.41 o 
   6  -1   6       65.65       65.90      4.38 o 
  -8   0   6       57.08       59.35      4.24 o 
  -7   0   6      182.73      189.32      6.75 o 
  -6   0   6       17.48       22.11      2.23 o 
  -5   0   6      470.73      454.38      9.35 o 
  -4   0   6      155.25      148.11      4.84 o 
  -3   0   6      121.49      127.03      4.32 o 
  -2   0   6      309.55      298.48      7.64 o 
  -1   0   6      465.51      446.30      5.67 o 
   0   0   6      265.99      263.96      4.25 o 
   1   0   6      114.52      126.10      2.93 o 
   2   0   6      368.09      358.33      5.21 o 
   3   0   6      233.79      252.74      7.09 o 
   4   0   6       11.13        9.39      1.66 o 
   5   0   6      116.98      106.26      5.16 o 
   6   0   6       81.95       83.45      4.94 o 
  -8   1   6        1.98        0.26      1.28 o 
  -7   1   6      165.27      166.34      6.20 o 
  -6   1   6       64.36       71.00      3.81 o 
  -5   1   6      111.27      105.76      4.24 o 
  -4   1   6      191.53      182.30      5.20 o 
  -3   1   6      263.91      253.92      7.51 o 
  -2   1   6      267.68      254.41      4.29 o 
  -1   1   6      285.79      281.09      4.46 o 
   0   1   6      278.93      289.16      4.55 o 
   1   1   6      551.02      575.75     13.63 o 
   2   1   6        9.11        1.47      0.66 o 
   3   1   6      348.29      356.07      5.74 o 
   4   1   6      115.06      105.13      4.88 o 
   5   1   6      146.40      165.01      6.61 o 
  -8   2   6       34.84       38.28      3.26 o 
  -7   2   6       19.01       11.67      1.85 o 
  -6   2   6       57.38       54.80      3.20 o 
  -5   2   6      246.62      239.66      6.22 o 
  -4   2   6      158.47      159.63      3.67 o 
  -3   2   6      303.60      293.53      4.76 o 
  -2   2   6      459.25      418.31      5.62 o 
  -1   2   6      421.00      424.31      5.66 o 
   0   2   6        9.60        0.69      0.55 o 
   1   2   6      210.37      223.61      6.88 o 
   2   2   6      380.51      396.26      6.06 o 
   3   2   6      197.16      204.70      4.56 o 
   4   2   6      219.57      244.70      5.38 o 
  -6   3   6       63.84       60.93      4.21 o 
  -5   3   6      227.51      237.60      7.87 o 
  -4   3   6      445.30      426.90     10.11 o 
  -3   3   6       21.77       19.44      2.16 o 
  -2   3   6       56.48       54.74      3.34 o 
  -1   3   6      361.27      338.85      8.10 o 
   0   3   6      822.29      830.23     13.63 o 
   1   3   6      100.02       89.90      4.27 o 
   2   3   6      178.41      167.03      6.18 o 
   3   3   6      103.20       99.87      4.95 o 
   4   3   6      124.96      149.99      6.48 o 
  -7   4   6       77.13       91.49      5.73 o 
  -6   4   6      189.81      218.77      8.24 o 
  -5   4   6       46.77       43.56      3.56 o 
  -4   4   6      259.68      255.60      7.97 o 
  -3   4   6      204.63      180.68      6.46 o 
  -2   4   6      269.61      256.25      7.58 o 
  -1   4   6      153.34      149.85      5.75 o 
   0   4   6      270.56      282.87      8.29 o 
   1   4   6      166.36      167.15      6.33 o 
   2   4   6       64.22       61.29      4.05 o 
   3   4   6       30.31       16.77      2.42 o 
  -6   5   6       83.31       83.46      5.18 o 
  -5   5   6       67.18       65.90      4.38 o 
  -4   5   6      278.71      288.63      8.89 o 
  -3   5   6      265.22      279.83      8.53 o 
  -2   5   6      121.20      104.06      5.02 o 
  -1   5   6       40.00       27.66      2.78 o 
   0   5   6       34.33       20.47      2.37 o 
   1   5   6      104.57       94.88      5.12 o 
  -5   6   6       35.52       39.60      3.65 o 
  -3   6   6       58.05       53.15      3.93 o 
  -2   6   6       64.87       49.12      3.84 o 
  -1   6   6       93.68       91.67      5.15 o 
   0   6   6       88.21       92.54      5.23 o 
  -1  -8   7       19.61       16.17      2.17 o 
   0  -8   7       43.45       41.81      3.47 o 
   1  -8   7        6.47        5.47      1.66 o 
   2  -8   7      142.98      156.10      6.44 o 
   3  -8   7       90.59       89.01      4.97 o 
  -3  -7   7       16.68       15.63      2.33 o 
  -2  -7   7      100.59      117.05      3.78 o 
  -1  -7   7        3.77        0.61      0.82 o 
   0  -7   7       71.87       70.11      2.94 o 
   1  -7   7       83.85       80.48      3.16 o 
   2  -7   7      116.42      107.50      5.49 o 
   3  -7   7      275.08      294.16      6.06 o 
   4  -7   7       40.82       32.38      2.18 o 
  -4  -6   7       29.59       29.81      3.02 o 
  -3  -6   7        2.19        0.38      1.22 o 
  -2  -6   7       32.50       30.27      2.82 o 
  -1  -6   7      122.99      121.70      3.69 o 
   0  -6   7      249.66      247.61      9.32 o 
   1  -6   7      344.06      340.48      6.27 o 
   2  -6   7      129.15      125.09      3.81 o 
   3  -6   7       77.69       69.16      2.90 o 
   4  -6   7       24.44       23.84      2.87 o 
   5  -6   7       74.08       68.75      3.65 o 
  -5  -5   7       38.66       37.39      3.23 o 
  -4  -5   7       37.43       32.73      3.01 o 
  -3  -5   7       52.05       47.01      3.34 o 
  -2  -5   7      107.77      110.45      4.99 o 
  -1  -5   7      447.58      441.23      6.98 o 
   0  -5   7      253.56      243.40      5.04 o 
   1  -5   7      148.70      142.03      4.13 o 
   2  -5   7        4.38        0.31      0.55 o 
   3  -5   7      446.04      437.72      7.06 o 
   4  -5   7      255.01      271.90      5.63 o 
   5  -5   7       88.41       92.05      3.38 o 
  -6  -4   7       15.26       12.98      2.24 o 
  -5  -4   7       22.89       17.95      2.21 o 
  -4  -4   7       37.08       37.33      3.01 o 
  -3  -4   7      346.01      331.18      8.45 o 
  -2  -4   7      280.19      285.08      7.78 o 
  -1  -4   7      325.84      292.01      7.84 o 
   0  -4   7       31.93       26.25      2.52 o 
   1  -4   7      478.68      463.49      6.97 o 
   2  -4   7      146.65      136.02      6.25 o 
   3  -4   7      240.22      246.13      5.12 o 
   4  -4   7      242.79      258.10      5.36 o 
   5  -4   7       40.84       34.52      3.21 o 
   6  -4   7       12.39        5.71      1.78 o 
  -6  -3   7       18.26       17.05      2.26 o 
  -5  -3   7      136.84      149.79      5.99 o 
  -4  -3   7      280.69      281.18      7.92 o 
  -3  -3   7      156.60      150.59      5.53 o 
  -2  -3   7      177.03      157.83      5.56 o 
  -1  -3   7      319.20      306.28      7.79 o 
   0  -3   7      334.52      319.37      8.03 o 
   1  -3   7      453.11      452.45      9.91 o 
   2  -3   7      188.15      181.00      6.21 o 
   3  -3   7       13.22       10.42      1.81 o 
   4  -3   7       15.03        9.28      1.62 o 
   5  -3   7      103.22      105.83      5.43 o 
   6  -3   7      100.67      100.09      5.64 o 
  -7  -2   7       25.53       23.96      2.83 o 
  -6  -2   7      103.44       98.68      5.00 o 
  -5  -2   7       82.60       76.43      4.13 o 
  -4  -2   7      486.19      511.01     10.52 o 
  -3  -2   7      334.37      332.32      7.98 o 
  -2  -2   7      100.87       99.28      4.31 o 
  -1  -2   7      225.64      221.22      6.38 o 
   0  -2   7       50.89       58.30      3.32 o 
   1  -2   7      255.36      260.09      7.15 o 
   2  -2   7       85.37       86.46      4.17 o 
   3  -2   7       65.61       61.95      3.78 o 
   4  -2   7      161.44      153.65      6.26 o 
   5  -2   7       68.14       68.79      4.36 o 
  -7  -1   7       95.64       97.60      5.17 o 
  -6  -1   7      126.25      131.60      5.62 o 
  -5  -1   7      151.25      149.86      5.66 o 
  -4  -1   7       46.74       43.51      2.94 o 
  -3  -1   7      476.89      453.51      9.26 o 
  -2  -1   7        9.58       12.13      1.69 o 
  -1  -1   7      282.21      268.92      4.57 o 
   0  -1   7       88.96       94.12      2.63 o 
   1  -1   7      135.76      139.20      5.06 o 
   2  -1   7      241.56      218.64      6.64 o 
   3  -1   7       42.32       44.32      3.13 o 
   4  -1   7      292.42      303.85      8.70 o 
   5  -1   7      161.03      174.37      7.02 o 
  -6   0   7      116.04      118.54      5.19 o 
  -5   0   7      119.95      113.43      4.71 o 
  -4   0   7       12.02        4.97      1.16 o 
  -3   0   7      172.02      171.48      5.49 o 
  -2   0   7      376.75      374.79      5.65 o 
  -1   0   7      333.33      331.85      5.16 o 
   0   0   7      177.55      180.50      3.76 o 
   1   0   7       42.66       42.09      1.85 o 
   2   0   7      288.48      297.74      7.82 o 
   3   0   7      160.83      170.05      6.15 o 
   4   0   7      155.17      152.09      6.13 o 
   5   0   7      220.63      256.31      8.56 o 
  -7   1   7       11.53        7.00      1.78 o 
  -6   1   7       50.63       50.94      3.41 o 
  -5   1   7       97.56       93.23      4.18 o 
  -4   1   7      280.32      266.29      4.99 o 
  -3   1   7      261.51      243.57      9.09 o 
  -2   1   7      238.74      219.51      4.26 o 
  -1   1   7       58.96       63.67      2.28 o 
   0   1   7      117.59      121.48      3.12 o 
   1   1   7       58.92       63.79      2.39 o 
   2   1   7      804.87      822.80      9.24 o 
   3   1   7      358.18      376.85      9.18 o 
   4   1   7       58.46       51.34      3.62 o 
  -7   2   7       16.11       12.18      1.97 o 
  -6   2   7      132.59      131.46      5.13 o 
  -5   2   7      169.49      169.91      4.26 o 
  -4   2   7      236.99      216.91      6.01 o 
  -3   2   7       67.18       68.58      2.45 o 
  -2   2   7      138.11      130.27      3.28 o 
  -1   2   7       41.24       33.40      2.34 o 
   0   2   7      872.50      870.16     11.13 o 
   1   2   7      180.94      184.37      4.20 o 
   2   2   7      187.17      201.13      6.60 o 
  -7   3   7       64.79       74.89      5.19 o 
  -6   3   7      145.05      150.78      6.93 o 
  -5   3   7      124.25      131.91      6.07 o 
  -4   3   7       53.57       46.39      3.48 o 
  -3   3   7       37.89       28.37      2.59 o 
  -2   3   7      382.38      382.90      9.30 o 
  -1   3   7      379.41      353.69      8.78 o 
   0   3   7      325.03      344.14      8.90 o 
   1   3   7      110.05       99.27      4.79 o 
   2   3   7       27.21       18.75      2.23 o 
   3   3   7       50.71       51.25      3.80 o 
  -6   4   7       33.62       32.79      3.37 o 
  -5   4   7      147.51      154.48      6.67 o 
  -4   4   7      158.87      158.85      6.52 o 
  -3   4   7      178.45      170.62      6.60 o 
  -2   4   7      111.45       96.23      4.83 o 
  -1   4   7       58.62       53.20      3.60 o 
   0   4   7      154.82      169.20      6.70 o 
   1   4   7       76.75       65.81      4.26 o 
  -5   5   7       46.99       44.36      3.87 o 
  -4   5   7      120.80      130.40      6.22 o 
  -3   5   7       34.52       28.33      2.92 o 
  -2   5   7      204.57      214.40      7.61 o 
  -1   5   7       32.48       20.99      2.56 o 
   0   5   7       62.21       57.21      4.03 o 
  -2  -7   8       65.58       67.41      4.45 o 
  -1  -7   8      100.74       93.93      4.41 o 
   0  -7   8       95.63       89.73      7.39 o 
   1  -7   8       46.43       38.52      2.36 o 
   2  -7   8       94.04      106.91      3.84 o 
   3  -7   8       63.72       67.79      3.10 o 
  -3  -6   8       89.85       99.76      5.24 o 
  -2  -6   8      138.58      141.30      6.12 o 
  -1  -6   8       75.20       70.75      4.31 o 
   0  -6   8       93.38       94.70      3.48 o 
   1  -6   8      148.57      158.06      6.51 o 
   2  -6   8       17.23       17.25      1.60 o 
   3  -6   8      146.35      148.44      4.41 o 
   4  -6   8       60.84       61.08      2.96 o 
  -4  -5   8      103.40      106.46      5.36 o 
  -3  -5   8       85.70       81.30      4.70 o 
  -2  -5   8       62.80       55.42      3.81 o 
  -1  -5   8      199.20      217.31      7.36 o 
   0  -5   8        3.50       -1.21      1.14 o 
   1  -5   8      329.80      342.43      6.52 o 
   2  -5   8      172.55      173.79      4.61 o 
   3  -5   8      154.86      173.51      4.66 o 
   4  -5   8       22.42       17.59      1.67 o 
   5  -5   8       62.78       71.16      3.16 o 
  -5  -4   8       84.80       87.11      4.99 o 
  -4  -4   8       82.12       71.86      4.33 o 
  -3  -4   8       65.88       68.58      4.26 o 
  -2  -4   8       31.15       24.74      2.51 o 
  -1  -4   8      386.96      418.31     10.07 o 
   0  -4   8      420.87      417.51     10.17 o 
   1  -4   8       11.33        8.13      1.62 o 
   2  -4   8       24.46       20.51      2.49 o 
   3  -4   8       73.63       85.71      4.80 o 
   4  -4   8      172.82      190.32      7.43 o 
   5  -4   8       50.94       47.48      4.01 o 
  -6  -3   8       84.41       82.20      4.85 o 
  -5  -3   8       25.54       22.38      2.52 o 
  -4  -3   8      122.63      115.53      5.21 o 
  -3  -3   8       96.37       97.47      4.77 o 
  -2  -3   8      335.09      338.28      8.78 o 
  -1  -3   8       20.90       18.82      2.18 o 
   0  -3   8      104.62      119.66      5.27 o 
   1  -3   8       52.56       57.23      3.67 o 
   2  -3   8       85.58       83.69      4.51 o 
   3  -3   8       58.12       54.80      3.88 o 
   4  -3   8      296.93      285.06      9.05 o 
   5  -3   8      111.01      118.99      6.06 o 
  -6  -2   8       48.11       47.67      3.68 o 
  -5  -2   8       44.47       44.57      3.39 o 
  -4  -2   8      310.32      325.57      8.67 o 
  -3  -2   8       96.47       93.01      4.48 o 
  -2  -2   8        5.40        2.10      1.22 o 
  -1  -2   8       16.10       13.76      1.80 o 
   0  -2   8       80.05       82.39      4.30 o 
   1  -2   8      275.83      288.13      8.04 o 
   2  -2   8      493.88      488.14     10.91 o 
   3  -2   8      152.15      152.13      6.32 o 
   4  -2   8       72.19       67.87      4.40 o 
   5  -2   8       85.88       76.24      4.87 o 
  -6  -1   8       99.25       98.98      5.05 o 
  -5  -1   8       24.14       21.50      2.45 o 
  -4  -1   8        8.73        5.71      1.33 o 
  -3  -1   8      142.45      141.61      5.37 o 
  -2  -1   8      113.66      104.61      3.10 o 
  -1  -1   8      150.33      149.75      3.62 o 
   0  -1   8      281.01      287.23      7.82 o 
   1  -1   8      362.36      368.79      9.05 o 
   2  -1   8      128.66      129.38      5.50 o 
   3  -1   8      202.86      197.07      7.04 o 
   4  -1   8      111.02      125.09      5.83 o 
  -6   0   8       58.92       60.08      3.93 o 
  -5   0   8       74.71       74.07      4.12 o 
  -4   0   8       62.09       56.14      3.45 o 
  -3   0   8       86.41       79.97      2.83 o 
  -2   0   8      246.24      239.04      4.75 o 
  -1   0   8      364.32      380.88      6.79 o 
   0   0   8      187.89      200.51      5.94 o 
   1   0   8      203.10      204.07      6.51 o 
   2   0   8      306.25      307.67      8.50 o 
   3   0   8       69.98       69.84      4.24 o 
   4   0   8      104.77      113.31      5.57 o 
  -6   1   8      101.37      104.86      4.94 o 
  -5   1   8       53.06       49.94      2.43 o 
  -4   1   8      123.64      121.49      3.62 o 
  -3   1   8      145.55      144.66      3.79 o 
  -2   1   8      223.25      215.76      4.52 o 
  -1   1   8       98.34       90.11      3.56 o 
   0   1   8      624.01      620.92     15.47 o 
   1   1   8       72.35       64.26      4.83 o 
   2   1   8      211.66      232.03      7.15 o 
   3   1   8       62.13       57.44      3.77 o 
  -6   2   8       80.74       91.69      5.49 o 
  -5   2   8       45.03       38.50      3.48 o 
  -4   2   8       72.93       77.99      4.52 o 
  -3   2   8      151.24      144.11      5.78 o 
  -1   2   8      137.08      125.87      5.22 o 
   0   2   8       36.34       29.36      2.70 o 
   1   2   8      104.18      114.21      5.05 o 
  -6   3   8       22.29       20.51      2.88 o 
  -5   3   8      225.13      244.44      8.64 o 
  -4   3   8      209.85      221.73      7.78 o 
  -3   3   8      114.57      108.96      5.28 o 
  -2   3   8       18.78       11.31      1.95 o 
  -1   3   8      259.28      269.81      8.07 o 
   0   3   8       58.04       57.62      3.86 o 
   1   3   8       63.48       62.84      4.05 o 
  -5   4   8      148.96      167.07      7.34 o 
  -4   4   8       42.71       43.54      3.66 o 
  -3   4   8       62.14       58.32      4.08 o 
  -2   4   8       19.86       10.93      1.80 o 
  -1   4   8       84.57       87.95      4.90 o 
   0   4   8      164.49      197.08      7.63 o 
   1  -7   9        6.90        1.90      1.04 o 
  -2  -6   9       39.72       47.37      3.89 o 
  -1  -6   9       20.38       16.21      2.31 o 
   0  -6   9       60.04       70.51      4.72 o 
   1  -6   9      109.41      134.50      6.44 o 
   2  -6   9      125.65      132.81      4.43 o 
   3  -6   9       89.85      104.48      3.96 o 
  -3  -5   9       13.63       10.28      2.16 o 
  -2  -5   9       36.49       33.61      3.16 o 
  -1  -5   9      101.45      111.30      5.62 o 
   0  -5   9      248.49      272.99      8.95 o 
   1  -5   9       25.10       28.33      2.94 o 
   2  -5   9       58.44       60.04      4.26 o 
   3  -5   9       93.72      107.09      5.81 o 
  -4  -4   9       26.68       25.92      2.85 o 
  -3  -4   9       51.50       49.69      3.72 o 
  -2  -4   9      277.34      300.27      9.04 o 
  -1  -4   9       20.88       20.28      2.45 o 
   0  -4   9      112.55      125.52      5.94 o 
   1  -4   9       24.45       17.66      2.45 o 
   2  -4   9       53.32       45.79      3.74 o 
   3  -4   9      140.48      151.78      6.82 o 
   4  -4   9      145.00      165.05      7.41 o 
  -5  -3   9       62.88       64.70      4.26 o 
  -4  -3   9       92.61       99.83      5.27 o 
  -3  -3   9       10.41        5.68      1.69 o 
  -2  -3   9       58.92       59.39      3.89 o 
  -1  -3   9       45.56       43.80      3.49 o 
   0  -3   9      150.78      153.50      6.38 o 
   1  -3   9      198.81      195.11      7.27 o 
   2  -3   9      204.03      201.73      7.53 o 
   3  -3   9       83.19       81.24      4.97 o 
   4  -3   9       86.95      109.70      5.84 o 
  -5  -2   9       25.30       18.23      2.33 o 
  -4  -2   9       88.11       86.74      4.75 o 
  -3  -2   9       34.43       30.96      2.82 o 
  -2  -2   9      134.68      119.63      5.39 o 
  -1  -2   9      124.60      117.70      5.41 o 
   0  -2   9      308.00      329.01      9.16 o 
   1  -2   9      262.23      289.54      8.62 o 
   2  -2   9       77.11       87.83      4.85 o 
   3  -2   9      129.94      136.04      6.31 o 
  -5  -1   9        5.98        1.62      1.43 o 
  -4  -1   9      236.53      249.16      7.84 o 
  -3  -1   9      138.89      143.54      3.97 o 
  -2  -1   9      232.36      236.24      5.03 o 
  -1  -1   9      200.50      200.81      6.87 o 
   0  -1   9       85.98       96.06      4.80 o 
   1  -1   9      305.96      338.01      9.20 o 
   2  -1   9       25.81       18.70      2.31 o 
   3  -1   9       68.35       61.42      4.14 o 
  -6   0   9      151.98      160.94      6.49 o 
  -5   0   9       54.16       59.68      3.93 o 
  -4   0   9       84.88       77.21      3.77 o 
  -3   0   9      148.30      144.80      4.05 o 
  -2   0   9      144.24      141.62      3.85 o 
  -1   0   9      247.51      265.27      6.29 o 
   0   0   9       85.12       82.06      4.32 o 
   1   0   9      127.59      125.41      5.42 o 
   2   0   9       90.74       95.88      4.98 o 
   3   0   9       13.26        7.42      1.78 o 
  -5   1   9       69.95       73.34      3.64 o 
  -4   1   9       89.66       96.51      3.40 o 
  -3   1   9      170.25      158.55      4.18 o 
  -2   1   9      169.79      166.43      4.26 o 
  -1   1   9      167.81      172.89      4.31 o 
   0   1   9       12.63        9.07      1.66 o 
   1   1   9       45.50       38.28      3.04 o 
   2   1   9      164.54      196.91      6.98 o 
  -5   2   9       87.52       95.62      5.49 o 
  -4   2   9      117.48      114.79      5.57 o 
  -3   2   9      225.64      252.52      8.10 o 
  -2   2   9        7.53        3.85      1.45 o 
  -1   2   9      102.60      100.62      4.88 o 
   0   2   9       38.79       38.64      3.20 o 
  -4   3   9        5.18       -0.26      0.88 o 
  -3   3   9       47.35       42.91      3.48 o 
  -2   3   9       38.66       32.74      3.09 o 
  -1   3   9      104.65      114.62      5.53 o 
  -2  -5  10      164.05      184.56      7.70 o 
  -1  -5  10        6.03        2.55      1.62 o 
   0  -5  10       41.16       36.24      3.47 o 
   1  -5  10       47.96       42.51      3.86 o 
  -3  -4  10        5.78        2.26      1.31 o 
  -2  -4  10       14.71       11.30      2.23 o 
  -1  -4  10      166.19      181.44      7.40 o 
   0  -4  10      110.33      126.03      6.27 o 
   1  -4  10       49.03       40.93      3.61 o 
   2  -4  10       32.39       25.30      3.04 o 
  -4  -3  10        1.82        1.10      1.43 o 
  -3  -3  10       95.73      104.41      5.55 o 
  -2  -3  10       80.18       82.58      4.97 o 
  -1  -3  10      180.08      196.81      7.60 o 
   0  -3  10      142.59      157.31      6.89 o 
   1  -3  10       88.79       95.41      5.30 o 
   2  -3  10       15.46       13.03      2.29 o 
  -4  -2  10      141.93      158.33      6.76 o 
  -3  -2  10      138.71      151.10      6.52 o 
  -2  -2  10      139.06      137.70      6.17 o 
  -1  -2  10       66.85       66.53      4.33 o 
   0  -2  10       22.86       20.82      2.62 o 
   1  -2  10       93.94      103.28      5.44 o 
   2  -2  10       97.31      108.97      5.77 o 
  -4  -1  10      147.44      174.12      4.82 o 
  -3  -1  10      109.56      113.97      5.47 o 
  -2  -1  10       37.06       30.72      2.99 o 
  -1  -1  10       30.07       24.92      2.71 o 
   0  -1  10       96.60       99.47      5.10 o 
   1  -1  10       66.45       70.68      4.38 o 
  -4   0  10       36.95       34.01      2.24 o 
  -3   0  10       31.54       25.77      1.90 o 
  -2   0  10       68.33       64.35      4.07 o 
  -1   0  10       66.87       66.09      4.12 o 
   0   0  10       61.23       70.90      4.31 o 
   1   0  10      131.09      147.51      6.29 o 
  -4   1  10       40.91       37.57      3.42 o 
  -3   1  10       89.48       84.33      4.78 o 
  -2   1  10        6.87        2.17      1.33 o 
                                                 
